# Supplementary material for: Crystal structure of betulinic acid methanol monosolvate
Source: Acta Crystallogr Sect E Struct Rep Online. 2014 Nov 8;70(Pt 12):o1242–3. doi: 10.1107/S1600536814023848 (PMC4257419; doi:10.1107/S1600536814023848)
Supplement: Supplementary file 1 [file e-70-o1242-sup1.cif]

##############################################################################
#                                                                            #
# This CIF contains the data in a paper accepted for publication in          #
# Acta Crystallographica Section E. It conforms to the requirements of       #
# Notes for Authors for Acta Crystallographica Section E, and has been       #
# peer reviewed under the auspices of the IUCr Commission on Journals.       #
#                                                                            #
# Full details of the Crystallographic Information File format               #
# are given in the paper "The Crystallographic Information File (CIF):       #
# a New Standard Archive File for Crystallography" by S. R. Hall, F. H.      #
# Allen and I. D. Brown [Acta Cryst. (1991), A47, 655-685].                  #
#                                                                            #
# The current version of the core CIF dictionary is obtainable from          #
# ftp://ftp.iucr.org/pub/cif_core.dic.                                       #
#                                                                            #
# Software is freely available for graphical display of the structure(s)     #
# in this CIF. For information consult the CIF software page                 #
# http://www.iucr.org/resources/cif/software.                                #
#                                                                            #
# This file may be used for bona fide research purposes within the           #
# scientific community so long as proper attribution is given to the journal # 
# article from which it was obtained.                                        #
#                                                                            #
##############################################################################
data_I
_database_code_depnum_ccdc_archive 'CCDC 1031558'
_audit_creation_method
;
  Olex2 1.1  (compiled 2011.08.18 svn.r1932, GUI svn.r3819)
;
_chemical_name_systematic
;
3\b-Hydroxylup-20(29)-en-28-oic acid methanol monosolvate
;
_chemical_name_common     'Betulinic acid methanol monosolvate'
_chemical_formula_moiety     'C30 H48 O3, C H4 O'
_chemical_formula_sum     'C31 H52 O4'
_chemical_formula_weight     488.73
_chemical_melting_point     ?
_space_group_crystal_system     orthorhombic
_space_group_name_H-M_alt     'P 21 21 21'
_space_group_name_Hall     'P 2ac 2ab'
loop_
    _space_group_symop_id
    _space_group_symop_operation_xyz
    1 'x, y, z'
    2 '-x+1/2, -y, z+1/2'
    3 'x+1/2, -y+1/2, -z'
    4 '-x, y+1/2, -z+1/2'
_cell_length_a     7.0988(2)
_cell_length_b     12.3864(3)
_cell_length_c     33.2745(9)
_cell_angle_alpha     90.00
_cell_angle_beta     90.00
_cell_angle_gamma     90.00
_cell_volume     2925.78(13)
_cell_formula_units_Z     4
_cell_measurement_reflns_used     3107
_cell_measurement_theta_min     3.8020
_cell_measurement_theta_max     62.4030
_cell_measurement_temperature     293
_exptl_crystal_description     block
_exptl_crystal_colour     colourless
_exptl_crystal_size_max     0.28
_exptl_crystal_size_mid     0.25
_exptl_crystal_size_min     0.20
_exptl_crystal_density_diffrn     1.110
_exptl_crystal_density_meas     ?
_exptl_crystal_density_method     'not measured'
_exptl_crystal_F_000     1080
_exptl_absorpt_coefficient_mu     0.552
_exptl_absorpt_correction_type     multi-scan
_exptl_absorpt_process_details
;
(CrysAlis PRO; Agilent, 2011)
;
_exptl_absorpt_correction_T_min     0.74841
_exptl_absorpt_correction_T_max     1.00000
_diffrn_ambient_temperature     293
_diffrn_radiation_type     'CU K\a'
_diffrn_radiation_wavelength     1.54184
_diffrn_radiation_monochromator     mirror
_diffrn_measurement_device_type
                                'Oxford Diffraction Gemini S Ultra CCD-detector'
_diffrn_measurement_method     '\w scans'
_diffrn_detector_area_resol_mean     16.0288
_diffrn_reflns_number     8319
_diffrn_reflns_av_R_equivalents     0.0300
_diffrn_reflns_theta_min     3.81
_diffrn_reflns_theta_max     62.78
_diffrn_reflns_theta_full     62.78
_diffrn_measured_fraction_theta_max     0.997
_diffrn_measured_fraction_theta_full     0.997
_diffrn_reflns_limit_h_min     -8
_diffrn_reflns_limit_h_max     6
_diffrn_reflns_limit_k_min     -14
_diffrn_reflns_limit_k_max     14
_diffrn_reflns_limit_l_min     -38
_diffrn_reflns_limit_l_max     30
_diffrn_standards_number     0
_diffrn_standards_interval_count     .
_diffrn_standards_interval_time     .
_diffrn_standards_decay_%     ?
_refine_special_details
;
 Refinement of F^2^ against ALL reflections.  The weighted R-factor wR and
 goodness of fit S are based on F^2^, conventional R-factors R are based
 on F, with F set to zero for negative F^2^. The threshold expression of
 F^2^ > 2sigma(F^2^) is used only for calculating R-factors(gt) etc. and is
 not relevant to the choice of reflections for refinement.  R-factors based
 on F^2^ are statistically about twice as large as those based on F, and R-
 factors based on ALL data will be even larger.
;
_reflns_number_total     4343
_reflns_number_gt     3796
_reflns_threshold_expression     I>2\s(I)
_refine_ls_structure_factor_coef     Fsqd
_refine_ls_matrix_type     full
_refine_ls_R_factor_all     0.0518
_refine_ls_R_factor_gt     0.0436
_refine_ls_wR_factor_gt     0.1033
_refine_ls_wR_factor_ref     0.1117
_refine_ls_goodness_of_fit_ref     1.051
_refine_ls_restrained_S_all     1.051
_refine_ls_number_reflns     4343
_refine_ls_number_parameters     326
_refine_ls_number_restraints     0
_refine_ls_hydrogen_treatment     constr
_refine_ls_weighting_scheme     calc
_refine_ls_weighting_details
         'calc w=1/[\s^2^(Fo^2^)+(0.0489P)^2^+0.2568P] where P=(Fo^2^+2Fc^2^)/3'
_atom_sites_solution_hydrogens     geom
_atom_sites_solution_primary     direct
_atom_sites_solution_secondary     difmap
_refine_ls_shift/su_max     0.000
_refine_ls_shift/su_mean     0.000
_refine_diff_density_max     0.153
_refine_diff_density_min     -0.189
_refine_ls_extinction_method     none
_refine_ls_extinction_coef     ?
loop_
    _atom_type_symbol
    _atom_type_description
    _atom_type_scat_dispersion_real
    _atom_type_scat_dispersion_imag
    _atom_type_scat_source
    'C' 'C' 0.0181 0.0091
                         'International Tables Vol C Tables 4.2.6.8 and 6.1.1.4'
    'H' 'H' 0.0000 0.0000
                         'International Tables Vol C Tables 4.2.6.8 and 6.1.1.4'
    'O' 'O' 0.0492 0.0322
                         'International Tables Vol C Tables 4.2.6.8 and 6.1.1.4'
_computing_data_collection
;
CrysAlis PRO (Agilent, 2011)
;
_computing_cell_refinement
;
CrysAlis PRO (Agilent, 2011)
;
_computing_data_reduction
;
CrysAlis PRO (Agilent, 2011)
;
_computing_structure_solution
;
SHELXS97 (Sheldrick, 2008)
;
_computing_structure_refinement
;
SHELXL97 (Sheldrick, 2008)
;
_computing_molecular_graphics
;
OLEX2 (Dolomanov <i>et al.</i>, 2009)
;
_computing_publication_material
;
OLEX2 (Dolomanov <i>et al.</i>, 2009)
;
loop_
    _atom_site_type_symbol
    _atom_site_label
    _atom_site_fract_x
    _atom_site_fract_y
    _atom_site_fract_z
    _atom_site_U_iso_or_equiv
    _atom_site_adp_type
    _atom_site_calc_flag
    _atom_site_refinement_flags
    _atom_site_occupancy
    _atom_site_symmetry_multiplicity
    _atom_site_disorder_assembly
    _atom_site_disorder_group
    C C1 0.8725(3) 0.2245(2) 0.29320(7) 0.0558(5) Uani d . 1 1 . .
    H H1A 1.0010 0.2303 0.2836 0.067 Uiso calc R 1 1 . .
    H H1B 0.8028 0.2859 0.2828 0.067 Uiso calc R 1 1 . .
    C C2 0.8736(4) 0.2301(2) 0.33899(8) 0.0599(6) Uani d . 1 1 . .
    H H2A 0.9553 0.1741 0.3495 0.072 Uiso calc R 1 1 . .
    H H2B 0.9236 0.2994 0.3474 0.072 Uiso calc R 1 1 . .
    C C3 0.6797(3) 0.21606(19) 0.35581(7) 0.0529(5) Uani d . 1 1 . .
    H H3 0.6016 0.2751 0.3455 0.063 Uiso calc R 1 1 . .
    C C4 0.5845(3) 0.10912(18) 0.34382(7) 0.0473(5) Uani d . 1 1 . .
    C C5 0.5903(3) 0.10297(16) 0.29712(7) 0.0418(4) Uani d . 1 1 . .
    H H5 0.5147 0.1648 0.2883 0.050 Uiso calc R 1 1 . .
    C C6 0.4890(3) 0.00515(18) 0.27942(7) 0.0495(5) Uani d . 1 1 . .
    H H6A 0.5679 -0.0583 0.2822 0.059 Uiso calc R 1 1 . .
    H H6B 0.3730 -0.0076 0.2941 0.059 Uiso calc R 1 1 . .
    C C7 0.4445(3) 0.02402(17) 0.23522(7) 0.0489(5) Uani d . 1 1 . .
    H H7A 0.3558 0.0833 0.2331 0.059 Uiso calc R 1 1 . .
    H H7B 0.3836 -0.0399 0.2245 0.059 Uiso calc R 1 1 . .
    C C8 0.6183(3) 0.04992(15) 0.20917(7) 0.0427(4) Uani d . 1 1 . .
    C C9 0.7414(3) 0.13761(16) 0.23044(6) 0.0423(4) Uani d . 1 1 . .
    H H9 0.6640 0.2031 0.2297 0.051 Uiso calc R 1 1 . .
    C C10 0.7845(3) 0.11993(17) 0.27634(7) 0.0438(5) Uani d . 1 1 . .
    C C11 0.9151(3) 0.1655(2) 0.20478(7) 0.0563(6) Uani d . 1 1 . .
    H H11A 0.9845 0.2234 0.2177 0.068 Uiso calc R 1 1 . .
    H H11B 0.9971 0.1030 0.2035 0.068 Uiso calc R 1 1 . .
    C C12 0.8635(3) 0.2003(2) 0.16204(7) 0.0543(5) Uani d . 1 1 . .
    H H12A 0.8006 0.2698 0.1630 0.065 Uiso calc R 1 1 . .
    H H12B 0.9779 0.2089 0.1464 0.065 Uiso calc R 1 1 . .
    C C13 0.7357(3) 0.11911(17) 0.14128(7) 0.0458(5) Uani d . 1 1 . .
    H H13 0.8056 0.0509 0.1402 0.055 Uiso calc R 1 1 . .
    C C14 0.5543(3) 0.09684(16) 0.16666(7) 0.0424(4) Uani d . 1 1 . .
    C C15 0.4247(3) 0.01587(18) 0.14456(7) 0.0519(5) Uani d . 1 1 . .
    H H15A 0.4808 -0.0554 0.1464 0.062 Uiso calc R 1 1 . .
    H H15B 0.3048 0.0133 0.1585 0.062 Uiso calc R 1 1 . .
    C C16 0.3869(3) 0.0408(2) 0.10007(8) 0.0564(5) Uani d . 1 1 . .
    H H16A 0.3162 -0.0180 0.0881 0.068 Uiso calc R 1 1 . .
    H H16B 0.3122 0.1061 0.0979 0.068 Uiso calc R 1 1 . .
    C C17 0.5722(3) 0.05540(19) 0.07771(7) 0.0523(5) Uani d . 1 1 . .
    C C18 0.6821(3) 0.14719(17) 0.09793(7) 0.0479(5) Uani d . 1 1 . .
    H H18 0.5934 0.2076 0.0999 0.057 Uiso calc R 1 1 . .
    C C19 0.8349(3) 0.1842(2) 0.06760(7) 0.0553(5) Uani d . 1 1 . .
    H H19 0.9505 0.1429 0.0724 0.066 Uiso calc R 1 1 . .
    C C20 0.8807(4) 0.3028(2) 0.06820(8) 0.0686(7) Uani d . 1 1 . .
    C C21 0.7510(4) 0.1508(2) 0.02599(8) 0.0705(7) Uani d . 1 1 . .
    H H21A 0.7358 0.2137 0.0090 0.085 Uiso calc R 1 1 . .
    H H21B 0.8343 0.1002 0.0126 0.085 Uiso calc R 1 1 . .
    C C22 0.5582(4) 0.0977(2) 0.03415(8) 0.0651(6) Uani d . 1 1 . .
    H H22A 0.5354 0.0389 0.0155 0.078 Uiso calc R 1 1 . .
    H H22B 0.4573 0.1501 0.0316 0.078 Uiso calc R 1 1 . .
    C C23 0.3767(3) 0.1168(2) 0.35735(8) 0.0648(6) Uani d . 1 1 . .
    H H23A 0.3143 0.1724 0.3423 0.097 Uiso calc R 1 1 . .
    H H23B 0.3716 0.1338 0.3855 0.097 Uiso calc R 1 1 . .
    H H23C 0.3152 0.0490 0.3527 0.097 Uiso calc R 1 1 . .
    C C24 0.6753(4) 0.0131(2) 0.36544(8) 0.0646(6) Uani d . 1 1 . .
    H H24A 0.6265 -0.0530 0.3546 0.097 Uiso calc R 1 1 . .
    H H24B 0.6470 0.0168 0.3936 0.097 Uiso calc R 1 1 . .
    H H24C 0.8094 0.0154 0.3617 0.097 Uiso calc R 1 1 . .
    C C25 0.9274(3) 0.0275(2) 0.28368(8) 0.0589(6) Uani d . 1 1 . .
    H H25A 0.9862 0.0372 0.3094 0.088 Uiso calc R 1 1 . .
    H H25B 1.0217 0.0286 0.2630 0.088 Uiso calc R 1 1 . .
    H H25C 0.8628 -0.0405 0.2832 0.088 Uiso calc R 1 1 . .
    C C26 0.7285(4) -0.05744(18) 0.20362(8) 0.0577(6) Uani d . 1 1 . .
    H H26A 0.6720 -0.0987 0.1824 0.087 Uiso calc R 1 1 . .
    H H26B 0.7244 -0.0982 0.2282 0.087 Uiso calc R 1 1 . .
    H H26C 0.8571 -0.0418 0.1969 0.087 Uiso calc R 1 1 . .
    C C27 0.4397(3) 0.20241(17) 0.17149(7) 0.0496(5) Uani d . 1 1 . .
    H H27A 0.3419 0.1917 0.1910 0.074 Uiso calc R 1 1 . .
    H H27B 0.3845 0.2217 0.1461 0.074 Uiso calc R 1 1 . .
    H H27C 0.5217 0.2593 0.1803 0.074 Uiso calc R 1 1 . .
    C C28 0.6745(4) -0.0533(2) 0.07527(7) 0.0577(6) Uani d . 1 1 . .
    C C29 1.0572(6) 0.3352(3) 0.07162(10) 0.0984(12) Uani d . 1 1 . .
    H H29A 1.0859 0.4083 0.0703 0.118 Uiso calc R 1 1 . .
    H H29B 1.1527 0.2848 0.0754 0.118 Uiso calc R 1 1 . .
    C C30 0.7208(7) 0.3804(3) 0.06214(16) 0.1213(16) Uani d . 1 1 . .
    H H30A 0.6549 0.3625 0.0378 0.182 Uiso calc R 1 1 . .
    H H30B 0.7693 0.4526 0.0602 0.182 Uiso calc R 1 1 . .
    H H30C 0.6358 0.3758 0.0845 0.182 Uiso calc R 1 1 . .
    C C31 0.9582(9) -0.3072(4) 0.0316(2) 0.154(2) Uani d . 1 1 . .
    H H31A 0.8962 -0.2769 0.0086 0.232 Uiso calc R 1 1 . .
    H H31B 0.8714 -0.3521 0.0461 0.232 Uiso calc R 1 1 . .
    H H31C 1.0637 -0.3498 0.0230 0.232 Uiso calc R 1 1 . .
    O O1 0.6889(3) 0.22739(17) 0.39892(5) 0.0708(5) Uani d . 1 1 . .
    H H1 0.5933 0.2576 0.4070 0.106 Uiso calc R 1 1 . .
    O O2 0.5943(3) -0.13820(15) 0.07479(8) 0.0919(7) Uani d . 1 1 . .
    O O3 0.8560(3) -0.04848(17) 0.07166(10) 0.0961(8) Uani d . 1 1 . .
    H H3A 0.8982 -0.1095 0.0683 0.144 Uiso calc R 1 1 . .
    O O4 1.0176(5) -0.2288(2) 0.05516(11) 0.1310(12) Uani d . 1 1 . .
    H H4 1.1022 -0.2514 0.0697 0.197 Uiso calc R 1 1 . .
loop_
    _atom_site_aniso_label
    _atom_site_aniso_U_11
    _atom_site_aniso_U_22
    _atom_site_aniso_U_33
    _atom_site_aniso_U_12
    _atom_site_aniso_U_13
    _atom_site_aniso_U_23
    C1 0.0482(11) 0.0607(13) 0.0586(12) -0.0167(11) 0.0012(11) -0.0014(11)
    C2 0.0538(12) 0.0635(14) 0.0624(13) -0.0131(11) -0.0032(12) -0.0061(12)
    C3 0.0494(11) 0.0542(12) 0.0551(12) 0.0044(10) -0.0024(10) -0.0023(10)
    C4 0.0382(10) 0.0501(11) 0.0536(11) 0.0031(9) 0.0006(10) 0.0055(10)
    C5 0.0333(9) 0.0362(9) 0.0558(11) 0.0030(8) -0.0002(9) 0.0064(9)
    C6 0.0418(10) 0.0434(10) 0.0633(13) -0.0080(9) 0.0052(10) 0.0061(10)
    C7 0.0391(9) 0.0451(11) 0.0624(12) -0.0124(9) 0.0012(10) 0.0008(10)
    C8 0.0339(9) 0.0364(9) 0.0577(12) 0.0011(8) 0.0019(9) -0.0014(9)
    C9 0.0308(9) 0.0417(10) 0.0544(11) -0.0009(8) -0.0008(9) 0.0001(9)
    C10 0.0313(9) 0.0450(10) 0.0552(11) 0.0001(9) 0.0003(9) 0.0018(9)
    C11 0.0365(10) 0.0771(15) 0.0554(12) -0.0146(11) 0.0012(10) 0.0001(12)
    C12 0.0413(10) 0.0671(14) 0.0545(12) -0.0157(10) 0.0043(10) 0.0011(11)
    C13 0.0360(9) 0.0471(10) 0.0543(11) 0.0006(9) 0.0025(9) -0.0007(10)
    C14 0.0334(8) 0.0382(9) 0.0554(11) -0.0008(8) 0.0023(9) 0.0001(9)
    C15 0.0421(10) 0.0515(11) 0.0621(13) -0.0098(9) -0.0009(10) -0.0032(11)
    C16 0.0453(11) 0.0591(12) 0.0649(13) -0.0047(10) -0.0115(11) -0.0046(11)
    C17 0.0506(11) 0.0522(11) 0.0540(12) -0.0008(10) -0.0075(10) 0.0000(10)
    C18 0.0441(10) 0.0452(11) 0.0543(12) -0.0007(9) 0.0005(10) 0.0002(10)
    C19 0.0563(12) 0.0568(12) 0.0528(12) -0.0060(11) 0.0053(11) -0.0016(11)
    C20 0.0894(19) 0.0612(14) 0.0554(13) -0.0172(15) 0.0160(14) -0.0033(12)
    C21 0.0819(17) 0.0765(16) 0.0532(13) -0.0124(15) 0.0004(14) 0.0000(13)
    C22 0.0743(15) 0.0646(14) 0.0564(13) -0.0050(13) -0.0122(13) 0.0033(12)
    C23 0.0435(11) 0.0870(17) 0.0638(14) 0.0008(12) 0.0080(11) 0.0005(14)
    C24 0.0694(15) 0.0607(14) 0.0638(14) 0.0060(12) -0.0038(13) 0.0145(12)
    C25 0.0409(10) 0.0737(15) 0.0621(13) 0.0179(11) -0.0013(11) 0.0006(12)
    C26 0.0615(13) 0.0457(11) 0.0659(13) 0.0131(11) -0.0074(12) -0.0047(11)
    C27 0.0421(10) 0.0464(11) 0.0602(12) 0.0072(9) 0.0012(10) 0.0027(10)
    C28 0.0654(14) 0.0521(13) 0.0555(12) -0.0026(12) 0.0008(11) -0.0065(11)
    C29 0.127(3) 0.100(2) 0.0679(17) -0.058(2) -0.011(2) 0.0139(17)
    C30 0.139(3) 0.0624(17) 0.162(4) 0.013(2) 0.058(3) 0.019(2)
    C31 0.161(5) 0.122(4) 0.180(5) 0.010(4) -0.045(5) -0.058(4)
    O1 0.0632(10) 0.0922(13) 0.0571(9) 0.0064(10) 0.0017(8) -0.0142(9)
    O2 0.1020(15) 0.0548(10) 0.1188(17) -0.0123(11) 0.0369(15) -0.0120(11)
    O3 0.0664(11) 0.0634(10) 0.159(2) 0.0099(9) -0.0085(14) -0.0236(14)
    O4 0.135(2) 0.1133(19) 0.144(2) 0.0652(18) -0.068(2) -0.0608(19)
_geom_special_details
;
 All esds (except the esd in the dihedral angle between two l.s. planes)
 are estimated using the full covariance matrix.  The cell esds are taken
 into account individually in the estimation of esds in distances, angles
 and torsion angles; correlations between esds in cell parameters are only
 used when they are defined by crystal symmetry.  An approximate (isotropic)
 treatment of cell esds is used for estimating esds involving l.s. planes.
;
loop_
    _geom_bond_atom_site_label_1
    _geom_bond_atom_site_label_2
    _geom_bond_site_symmetry_2
    _geom_bond_distance
    _geom_bond_publ_flag
    C1 C2 . 1.525(3) ?
    C1 C10 . 1.544(3) ?
    C1 H1A . 0.9700 ?
    C1 H1B . 0.9700 ?
    C2 C3 . 1.496(3) ?
    C2 H2A . 0.9700 ?
    C2 H2B . 0.9700 ?
    C3 O1 . 1.443(3) ?
    C3 C4 . 1.540(3) ?
    C3 H3 . 0.9800 ?
    C4 C24 . 1.532(3) ?
    C4 C23 . 1.545(3) ?
    C4 C5 . 1.556(3) ?
    C5 C6 . 1.527(3) ?
    C5 C10 . 1.557(3) ?
    C5 H5 . 0.9800 ?
    C6 C7 . 1.522(3) ?
    C6 H6A . 0.9700 ?
    C6 H6B . 0.9700 ?
    C7 C8 . 1.542(3) ?
    C7 H7A . 0.9700 ?
    C7 H7B . 0.9700 ?
    C8 C26 . 1.554(3) ?
    C8 C9 . 1.563(3) ?
    C8 C14 . 1.595(3) ?
    C9 C11 . 1.539(3) ?
    C9 C10 . 1.573(3) ?
    C9 H9 . 0.9800 ?
    C10 C25 . 1.549(3) ?
    C11 C12 . 1.531(3) ?
    C11 H11A . 0.9700 ?
    C11 H11B . 0.9700 ?
    C12 C13 . 1.521(3) ?
    C12 H12A . 0.9700 ?
    C12 H12B . 0.9700 ?
    C13 C18 . 1.532(3) ?
    C13 C14 . 1.564(3) ?
    C13 H13 . 0.9800 ?
    C14 C15 . 1.547(3) ?
    C14 C27 . 1.548(3) ?
    C15 C16 . 1.536(4) ?
    C15 H15A . 0.9700 ?
    C15 H15B . 0.9700 ?
    C16 C17 . 1.522(3) ?
    C16 H16A . 0.9700 ?
    C16 H16B . 0.9700 ?
    C17 C28 . 1.532(3) ?
    C17 C18 . 1.534(3) ?
    C17 C22 . 1.544(4) ?
    C18 C19 . 1.551(3) ?
    C18 H18 . 0.9800 ?
    C19 C20 . 1.505(4) ?
    C19 C21 . 1.563(4) ?
    C19 H19 . 0.9800 ?
    C20 C29 . 1.320(5) ?
    C20 C30 . 1.501(5) ?
    C21 C22 . 1.542(4) ?
    C21 H21A . 0.9700 ?
    C21 H21B . 0.9700 ?
    C22 H22A . 0.9700 ?
    C22 H22B . 0.9700 ?
    C23 H23A . 0.9600 ?
    C23 H23B . 0.9600 ?
    C23 H23C . 0.9600 ?
    C24 H24A . 0.9600 ?
    C24 H24B . 0.9600 ?
    C24 H24C . 0.9600 ?
    C25 H25A . 0.9600 ?
    C25 H25B . 0.9600 ?
    C25 H25C . 0.9600 ?
    C26 H26A . 0.9600 ?
    C26 H26B . 0.9600 ?
    C26 H26C . 0.9600 ?
    C27 H27A . 0.9600 ?
    C27 H27B . 0.9600 ?
    C27 H27C . 0.9600 ?
    C28 O2 . 1.196(3) ?
    C28 O3 . 1.295(3) ?
    C29 H29A . 0.9300 ?
    C29 H29B . 0.9300 ?
    C30 H30A . 0.9600 ?
    C30 H30B . 0.9600 ?
    C30 H30C . 0.9600 ?
    C31 O4 . 1.317(6) ?
    C31 H31A . 0.9600 ?
    C31 H31B . 0.9600 ?
    C31 H31C . 0.9600 ?
    O1 H1 . 0.8200 ?
    O3 H3A . 0.8200 ?
    O4 H4 . 0.8200 ?
loop_
    _geom_angle_atom_site_label_1
    _geom_angle_atom_site_label_2
    _geom_angle_atom_site_label_3
    _geom_angle_site_symmetry_1
    _geom_angle_site_symmetry_3
    _geom_angle
    _geom_angle_publ_flag
    C2 C1 C10 . . 113.8(2) ?
    C2 C1 H1A . . 108.8 ?
    C10 C1 H1A . . 108.8 ?
    C2 C1 H1B . . 108.8 ?
    C10 C1 H1B . . 108.8 ?
    H1A C1 H1B . . 107.7 ?
    C3 C2 C1 . . 111.3(2) ?
    C3 C2 H2A . . 109.4 ?
    C1 C2 H2A . . 109.4 ?
    C3 C2 H2B . . 109.4 ?
    C1 C2 H2B . . 109.4 ?
    H2A C2 H2B . . 108.0 ?
    O1 C3 C2 . . 108.62(19) ?
    O1 C3 C4 . . 111.2(2) ?
    C2 C3 C4 . . 114.0(2) ?
    O1 C3 H3 . . 107.6 ?
    C2 C3 H3 . . 107.6 ?
    C4 C3 H3 . . 107.6 ?
    C24 C4 C3 . . 111.19(19) ?
    C24 C4 C23 . . 108.2(2) ?
    C3 C4 C23 . . 106.88(19) ?
    C24 C4 C5 . . 114.82(19) ?
    C3 C4 C5 . . 106.82(18) ?
    C23 C4 C5 . . 108.60(18) ?
    C6 C5 C4 . . 114.31(18) ?
    C6 C5 C10 . . 110.66(17) ?
    C4 C5 C10 . . 117.39(17) ?
    C6 C5 H5 . . 104.3 ?
    C4 C5 H5 . . 104.3 ?
    C10 C5 H5 . . 104.3 ?
    C7 C6 C5 . . 110.40(18) ?
    C7 C6 H6A . . 109.6 ?
    C5 C6 H6A . . 109.6 ?
    C7 C6 H6B . . 109.6 ?
    C5 C6 H6B . . 109.6 ?
    H6A C6 H6B . . 108.1 ?
    C6 C7 C8 . . 114.14(18) ?
    C6 C7 H7A . . 108.7 ?
    C8 C7 H7A . . 108.7 ?
    C6 C7 H7B . . 108.7 ?
    C8 C7 H7B . . 108.7 ?
    H7A C7 H7B . . 107.6 ?
    C7 C8 C26 . . 106.96(18) ?
    C7 C8 C9 . . 109.73(17) ?
    C26 C8 C9 . . 111.53(16) ?
    C7 C8 C14 . . 110.27(16) ?
    C26 C8 C14 . . 110.46(18) ?
    C9 C8 C14 . . 107.91(15) ?
    C11 C9 C8 . . 110.68(18) ?
    C11 C9 C10 . . 114.46(16) ?
    C8 C9 C10 . . 116.83(17) ?
    C11 C9 H9 . . 104.4 ?
    C8 C9 H9 . . 104.4 ?
    C10 C9 H9 . . 104.4 ?
    C1 C10 C25 . . 107.34(18) ?
    C1 C10 C5 . . 108.07(18) ?
    C25 C10 C5 . . 114.23(18) ?
    C1 C10 C9 . . 108.34(17) ?
    C25 C10 C9 . . 112.54(18) ?
    C5 C10 C9 . . 106.13(16) ?
    C12 C11 C9 . . 112.75(18) ?
    C12 C11 H11A . . 109.0 ?
    C9 C11 H11A . . 109.0 ?
    C12 C11 H11B . . 109.0 ?
    C9 C11 H11B . . 109.0 ?
    H11A C11 H11B . . 107.8 ?
    C13 C12 C11 . . 112.25(19) ?
    C13 C12 H12A . . 109.2 ?
    C11 C12 H12A . . 109.2 ?
    C13 C12 H12B . . 109.2 ?
    C11 C12 H12B . . 109.2 ?
    H12A C12 H12B . . 107.9 ?
    C12 C13 C18 . . 115.19(18) ?
    C12 C13 C14 . . 111.25(18) ?
    C18 C13 C14 . . 110.13(17) ?
    C12 C13 H13 . . 106.6 ?
    C18 C13 H13 . . 106.6 ?
    C14 C13 H13 . . 106.6 ?
    C15 C14 C27 . . 106.52(17) ?
    C15 C14 C13 . . 110.32(17) ?
    C27 C14 C13 . . 109.85(16) ?
    C15 C14 C8 . . 110.77(16) ?
    C27 C14 C8 . . 111.42(17) ?
    C13 C14 C8 . . 107.97(15) ?
    C16 C15 C14 . . 115.59(19) ?
    C16 C15 H15A . . 108.4 ?
    C14 C15 H15A . . 108.4 ?
    C16 C15 H15B . . 108.4 ?
    C14 C15 H15B . . 108.4 ?
    H15A C15 H15B . . 107.4 ?
    C17 C16 C15 . . 110.12(18) ?
    C17 C16 H16A . . 109.6 ?
    C15 C16 H16A . . 109.6 ?
    C17 C16 H16B . . 109.6 ?
    C15 C16 H16B . . 109.6 ?
    H16A C16 H16B . . 108.2 ?
    C16 C17 C28 . . 109.31(19) ?
    C16 C17 C18 . . 108.26(19) ?
    C28 C17 C18 . . 115.70(19) ?
    C16 C17 C22 . . 116.3(2) ?
    C28 C17 C22 . . 106.2(2) ?
    C18 C17 C22 . . 101.12(19) ?
    C13 C18 C17 . . 111.77(18) ?
    C13 C18 C19 . . 120.43(18) ?
    C17 C18 C19 . . 106.80(18) ?
    C13 C18 H18 . . 105.6 ?
    C17 C18 H18 . . 105.6 ?
    C19 C18 H18 . . 105.6 ?
    C20 C19 C18 . . 115.5(2) ?
    C20 C19 C21 . . 110.7(2) ?
    C18 C19 C21 . . 103.41(19) ?
    C20 C19 H19 . . 109.0 ?
    C18 C19 H19 . . 109.0 ?
    C21 C19 H19 . . 109.0 ?
    C29 C20 C30 . . 122.4(3) ?
    C29 C20 C19 . . 120.2(3) ?
    C30 C20 C19 . . 117.4(3) ?
    C22 C21 C19 . . 107.2(2) ?
    C22 C21 H21A . . 110.3 ?
    C19 C21 H21A . . 110.3 ?
    C22 C21 H21B . . 110.3 ?
    C19 C21 H21B . . 110.3 ?
    H21A C21 H21B . . 108.5 ?
    C21 C22 C17 . . 104.6(2) ?
    C21 C22 H22A . . 110.8 ?
    C17 C22 H22A . . 110.8 ?
    C21 C22 H22B . . 110.8 ?
    C17 C22 H22B . . 110.8 ?
    H22A C22 H22B . . 108.9 ?
    C4 C23 H23A . . 109.5 ?
    C4 C23 H23B . . 109.5 ?
    H23A C23 H23B . . 109.5 ?
    C4 C23 H23C . . 109.5 ?
    H23A C23 H23C . . 109.5 ?
    H23B C23 H23C . . 109.5 ?
    C4 C24 H24A . . 109.5 ?
    C4 C24 H24B . . 109.5 ?
    H24A C24 H24B . . 109.5 ?
    C4 C24 H24C . . 109.5 ?
    H24A C24 H24C . . 109.5 ?
    H24B C24 H24C . . 109.5 ?
    C10 C25 H25A . . 109.5 ?
    C10 C25 H25B . . 109.5 ?
    H25A C25 H25B . . 109.5 ?
    C10 C25 H25C . . 109.5 ?
    H25A C25 H25C . . 109.5 ?
    H25B C25 H25C . . 109.5 ?
    C8 C26 H26A . . 109.5 ?
    C8 C26 H26B . . 109.5 ?
    H26A C26 H26B . . 109.5 ?
    C8 C26 H26C . . 109.5 ?
    H26A C26 H26C . . 109.5 ?
    H26B C26 H26C . . 109.5 ?
    C14 C27 H27A . . 109.5 ?
    C14 C27 H27B . . 109.5 ?
    H27A C27 H27B . . 109.5 ?
    C14 C27 H27C . . 109.5 ?
    H27A C27 H27C . . 109.5 ?
    H27B C27 H27C . . 109.5 ?
    O2 C28 O3 . . 120.8(3) ?
    O2 C28 C17 . . 123.2(2) ?
    O3 C28 C17 . . 115.8(2) ?
    C20 C29 H29A . . 120.0 ?
    C20 C29 H29B . . 120.0 ?
    H29A C29 H29B . . 120.0 ?
    C20 C30 H30A . . 109.5 ?
    C20 C30 H30B . . 109.5 ?
    H30A C30 H30B . . 109.5 ?
    C20 C30 H30C . . 109.5 ?
    H30A C30 H30C . . 109.5 ?
    H30B C30 H30C . . 109.5 ?
    O4 C31 H31A . . 109.5 ?
    O4 C31 H31B . . 109.5 ?
    H31A C31 H31B . . 109.5 ?
    O4 C31 H31C . . 109.5 ?
    H31A C31 H31C . . 109.5 ?
    H31B C31 H31C . . 109.5 ?
    C3 O1 H1 . . 109.5 ?
    C28 O3 H3A . . 109.5 ?
    C31 O4 H4 . . 109.5 ?
loop_
    _geom_torsion_atom_site_label_1
    _geom_torsion_atom_site_label_2
    _geom_torsion_atom_site_label_3
    _geom_torsion_atom_site_label_4
    _geom_torsion_site_symmetry_1
    _geom_torsion_site_symmetry_2
    _geom_torsion_site_symmetry_3
    _geom_torsion_site_symmetry_4
    _geom_torsion
    _geom_torsion_publ_flag
    C10 C1 C2 C3 . . . . -55.7(3) ?
    C1 C2 C3 O1 . . . . -177.2(2) ?
    C1 C2 C3 C4 . . . . 58.2(3) ?
    O1 C3 C4 C24 . . . . -51.5(2) ?
    C2 C3 C4 C24 . . . . 71.7(3) ?
    O1 C3 C4 C23 . . . . 66.4(2) ?
    C2 C3 C4 C23 . . . . -170.4(2) ?
    O1 C3 C4 C5 . . . . -177.52(17) ?
    C2 C3 C4 C5 . . . . -54.3(2) ?
    C24 C4 C5 C6 . . . . 60.3(2) ?
    C3 C4 C5 C6 . . . . -175.89(17) ?
    C23 C4 C5 C6 . . . . -60.9(2) ?
    C24 C4 C5 C10 . . . . -71.7(2) ?
    C3 C4 C5 C10 . . . . 52.0(2) ?
    C23 C4 C5 C10 . . . . 166.98(19) ?
    C4 C5 C6 C7 . . . . 161.11(17) ?
    C10 C5 C6 C7 . . . . -63.7(2) ?
    C5 C6 C7 C8 . . . . 56.8(2) ?
    C6 C7 C8 C26 . . . . 74.0(2) ?
    C6 C7 C8 C9 . . . . -47.1(2) ?
    C6 C7 C8 C14 . . . . -165.83(17) ?
    C7 C8 C9 C11 . . . . -179.51(18) ?
    C26 C8 C9 C11 . . . . 62.2(2) ?
    C14 C8 C9 C11 . . . . -59.3(2) ?
    C7 C8 C9 C10 . . . . 47.1(2) ?
    C26 C8 C9 C10 . . . . -71.2(2) ?
    C14 C8 C9 C10 . . . . 167.28(16) ?
    C2 C1 C10 C25 . . . . -73.5(3) ?
    C2 C1 C10 C5 . . . . 50.1(3) ?
    C2 C1 C10 C9 . . . . 164.69(19) ?
    C6 C5 C10 C1 . . . . 175.72(18) ?
    C4 C5 C10 C1 . . . . -50.6(2) ?
    C6 C5 C10 C25 . . . . -64.9(2) ?
    C4 C5 C10 C25 . . . . 68.8(2) ?
    C6 C5 C10 C9 . . . . 59.7(2) ?
    C4 C5 C10 C9 . . . . -166.61(17) ?
    C11 C9 C10 C1 . . . . 59.3(2) ?
    C8 C9 C10 C1 . . . . -169.06(17) ?
    C11 C9 C10 C25 . . . . -59.3(2) ?
    C8 C9 C10 C25 . . . . 72.4(2) ?
    C11 C9 C10 C5 . . . . 175.12(18) ?
    C8 C9 C10 C5 . . . . -53.2(2) ?
    C8 C9 C11 C12 . . . . 55.0(3) ?
    C10 C9 C11 C12 . . . . -170.47(19) ?
    C9 C11 C12 C13 . . . . -52.4(3) ?
    C11 C12 C13 C18 . . . . -178.50(19) ?
    C11 C12 C13 C14 . . . . 55.3(3) ?
    C12 C13 C14 C15 . . . . 178.84(18) ?
    C18 C13 C14 C15 . . . . 49.9(2) ?
    C12 C13 C14 C27 . . . . 61.7(2) ?
    C18 C13 C14 C27 . . . . -67.3(2) ?
    C12 C13 C14 C8 . . . . -60.0(2) ?
    C18 C13 C14 C8 . . . . 171.05(17) ?
    C7 C8 C14 C15 . . . . -57.9(2) ?
    C26 C8 C14 C15 . . . . 60.2(2) ?
    C9 C8 C14 C15 . . . . -177.70(16) ?
    C7 C8 C14 C27 . . . . 60.5(2) ?
    C26 C8 C14 C27 . . . . 178.54(17) ?
    C9 C8 C14 C27 . . . . -59.3(2) ?
    C7 C8 C14 C13 . . . . -178.75(16) ?
    C26 C8 C14 C13 . . . . -60.7(2) ?
    C9 C8 C14 C13 . . . . 61.41(19) ?
    C27 C14 C15 C16 . . . . 70.8(2) ?
    C13 C14 C15 C16 . . . . -48.4(2) ?
    C8 C14 C15 C16 . . . . -167.85(18) ?
    C14 C15 C16 C17 . . . . 53.2(3) ?
    C15 C16 C17 C28 . . . . 68.7(2) ?
    C15 C16 C17 C18 . . . . -58.1(2) ?
    C15 C16 C17 C22 . . . . -171.1(2) ?
    C12 C13 C18 C17 . . . . 173.50(19) ?
    C14 C13 C18 C17 . . . . -59.7(2) ?
    C12 C13 C18 C19 . . . . 47.0(3) ?
    C14 C13 C18 C19 . . . . 173.75(18) ?
    C16 C17 C18 C13 . . . . 63.8(2) ?
    C28 C17 C18 C13 . . . . -59.2(3) ?
    C22 C17 C18 C13 . . . . -173.45(19) ?
    C16 C17 C18 C19 . . . . -162.52(18) ?
    C28 C17 C18 C19 . . . . 74.4(2) ?
    C22 C17 C18 C19 . . . . -39.8(2) ?
    C13 C18 C19 C20 . . . . -85.4(3) ?
    C17 C18 C19 C20 . . . . 145.8(2) ?
    C13 C18 C19 C21 . . . . 153.6(2) ?
    C17 C18 C19 C21 . . . . 24.8(2) ?
    C18 C19 C20 C29 . . . . 128.0(3) ?
    C21 C19 C20 C29 . . . . -114.9(3) ?
    C18 C19 C20 C30 . . . . -55.8(4) ?
    C21 C19 C20 C30 . . . . 61.3(4) ?
    C20 C19 C21 C22 . . . . -124.1(2) ?
    C18 C19 C21 C22 . . . . 0.2(3) ?
    C19 C21 C22 C17 . . . . -24.6(3) ?
    C16 C17 C22 C21 . . . . 155.9(2) ?
    C28 C17 C22 C21 . . . . -82.2(2) ?
    C18 C17 C22 C21 . . . . 38.9(3) ?
    C16 C17 C28 O2 . . . . 28.9(3) ?
    C18 C17 C28 O2 . . . . 151.4(3) ?
    C22 C17 C28 O2 . . . . -97.3(3) ?
    C16 C17 C28 O3 . . . . -154.5(3) ?
    C18 C17 C28 O3 . . . . -32.0(4) ?
    C22 C17 C28 O3 . . . . 79.3(3) ?
loop_
    _geom_hbond_atom_site_label_D
    _geom_hbond_atom_site_label_H
    _geom_hbond_atom_site_label_A
    _geom_hbond_site_symmetry_A
    _geom_hbond_distance_DH
    _geom_hbond_distance_HA
    _geom_hbond_distance_DA
    _geom_hbond_angle_DHA
    O3 H3A O4 . 0.82 1.76 2.571(3) 170
    O1 H1 O2 4_655 0.82 1.95 2.753(3) 165
    O4 H4 O1 4_745 0.82 1.83 2.640(3) 168
data_global
_journal_date_recd_electronic     2014-10-01
_journal_date_accepted     2014-10-29
_journal_name_full     'Acta Crystallographica, Section E'
_journal_year     2014
_journal_volume     70
_journal_issue     12
_journal_page_first     o1242
_journal_page_last     o1243
_journal_paper_category     HO
_journal_paper_doi     10.1107/S1600536814023848
_journal_coeditor_code     ZS2317
_publ_contact_author_name     'Yao-Lan Li'
_publ_contact_author_address
;\
Guangdong Province Key Laboratory of Pharmacodynamic Constituents of \
Traditional Chinese Medicine and New Drugs Research
Institute of Traditional Chinese Medicine and Natural Products
College of Pharmacy, Jinan University
Guangzhou 510632
People's Republic of China
;
_publ_contact_author_email     tliyl@jnu.edu.cn
_publ_contact_author_fax     ?
_publ_contact_author_phone     ?
_publ_section_title
;
Crystal structure of betulinic acid methanol monosolvate
;
loop_
    _publ_author_name
    _publ_author_address
    'Tang, Wei'
;\
Guangdong Province Key Laboratory of Pharmacodynamic Constituents of \
Traditional Chinese Medicine and New Drugs Research
Institute of Traditional Chinese Medicine and Natural Products
College of Pharmacy, Jinan University
Guangzhou 510632
People's Republic of China
;
    'Chen, Neng-Hua'
;\
Guangdong Province Key Laboratory of Pharmacodynamic Constituents of \
Traditional Chinese Medicine and New Drugs Research
Institute of Traditional Chinese Medicine and Natural Products
College of Pharmacy, Jinan University
Guangzhou 510632
People's Republic of China
;
    'Li, Guo-Qiang'
;\
Guangdong Province Key Laboratory of Pharmacodynamic Constituents of \
Traditional Chinese Medicine and New Drugs Research
Institute of Traditional Chinese Medicine and Natural Products
College of Pharmacy, Jinan University
Guangzhou 510632
People's Republic of China
;
    'Wang, Guo-Cai'
;\
Guangdong Province Key Laboratory of Pharmacodynamic Constituents of \
Traditional Chinese Medicine and New Drugs Research
Institute of Traditional Chinese Medicine and Natural Products
College of Pharmacy, Jinan University
Guangzhou 510632
People's Republic of China
;
    'Li, Yao-Lan'
;\
Guangdong Province Key Laboratory of Pharmacodynamic Constituents of \
Traditional Chinese Medicine and New Drugs Research
Institute of Traditional Chinese Medicine and Natural Products
College of Pharmacy, Jinan University
Guangzhou 510632
People's Republic of China
;
_iucr_refine_instructions_details
;
TITL dd in P212121 #19
CELL 1.54178 7.0988 12.3864 33.2745 90 90 90
ZERR 4 0.0002 0.0003 0.0009 0 0 0
LATT -1
SYMM 0.5-X,-Y,0.5+Z
SYMM 0.5+X,0.5-Y,-Z
SYMM -X,0.5+Y,0.5-Z
SFAC C H O
UNIT 124 208 16
EQIV $1 1-X,0.5+Y,0.5-Z
EQIV $2 2-X,-0.5+Y,0.5-Z
L.S. 4
PLAN  10
TEMP 19.85
HTAB  O3 O4
HTAB  O1 O2_$1
HTAB  O4 O1_$2
CONF
BOND $h
REM TRY 62 FINAL CC 84.03 TIME 68 SECS
REM Fragments: 45
REM reset to P212121 #19
fmap 2
ACTA
REM <HKL>E:/dd.hkl</HKL>
WGHT    0.048900    0.256700
FVAR       0.15647
C1    1    0.872455    0.224513    0.293202    11.00000    0.04820    0.06066 =
         0.05860   -0.00145    0.00118   -0.01669
AFIX  23
H1A   2    1.001001    0.230300    0.283554    11.00000   -1.20000
H1B   2    0.802846    0.285875    0.282834    11.00000   -1.20000
AFIX   0
C2    1    0.873593    0.230130    0.338985    11.00000    0.05381    0.06349 =
         0.06244   -0.00614   -0.00319   -0.01314
AFIX  23
H2A   2    0.955309    0.174109    0.349521    11.00000   -1.20000
H2B   2    0.923641    0.299382    0.347427    11.00000   -1.20000
AFIX   0
C3    1    0.679701    0.216062    0.355815    11.00000    0.04935    0.05418 =
         0.05506   -0.00229   -0.00237    0.00440
AFIX  13
H3    2    0.601571    0.275072    0.345468    11.00000   -1.20000
AFIX   0
C4    1    0.584527    0.109119    0.343822    11.00000    0.03818    0.05008 =
         0.05356    0.00546    0.00063    0.00306
C5    1    0.590276    0.102966    0.297120    11.00000    0.03334    0.03624 =
         0.05576    0.00642   -0.00022    0.00300
AFIX  13
H5    2    0.514684    0.164782    0.288297    11.00000   -1.20000
AFIX   0
C6    1    0.488985    0.005154    0.279419    11.00000    0.04180    0.04338 =
         0.06335    0.00609    0.00516   -0.00803
AFIX  23
H6A   2    0.567933   -0.058339    0.282156    11.00000   -1.20000
H6B   2    0.373014   -0.007618    0.294085    11.00000   -1.20000
AFIX   0
C7    1    0.444497    0.024020    0.235219    11.00000    0.03910    0.04514 =
         0.06237    0.00080    0.00119   -0.01238
AFIX  23
H7A   2    0.355836    0.083337    0.233105    11.00000   -1.20000
H7B   2    0.383583   -0.039944    0.224543    11.00000   -1.20000
AFIX   0
C8    1    0.618308    0.049924    0.209175    11.00000    0.03386    0.03641 =
         0.05774   -0.00141    0.00188    0.00112
C9    1    0.741428    0.137606    0.230437    11.00000    0.03077    0.04175 =
         0.05443    0.00007   -0.00085   -0.00093
AFIX  13
H9    2    0.663955    0.203060    0.229677    11.00000   -1.20000
AFIX   0
C10   1    0.784500    0.119928    0.276343    11.00000    0.03127    0.04499 =
         0.05524    0.00183    0.00028    0.00013
C11   1    0.915145    0.165544    0.204784    11.00000    0.03648    0.07710 =
         0.05538    0.00011    0.00125   -0.01456
AFIX  23
H11A  2    0.984476    0.223374    0.217731    11.00000   -1.20000
H11B  2    0.997103    0.102985    0.203455    11.00000   -1.20000
AFIX   0
C12   1    0.863494    0.200343    0.162040    11.00000    0.04129    0.06706 =
         0.05454    0.00109    0.00433   -0.01567
AFIX  23
H12A  2    0.800627    0.269823    0.163042    11.00000   -1.20000
H12B  2    0.977890    0.208877    0.146417    11.00000   -1.20000
AFIX   0
C13   1    0.735679    0.119107    0.141279    11.00000    0.03603    0.04706 =
         0.05430   -0.00066    0.00254    0.00060
AFIX  13
H13   2    0.805563    0.050941    0.140154    11.00000   -1.20000
AFIX   0
C14   1    0.554307    0.096841    0.166659    11.00000    0.03338    0.03825 =
         0.05545    0.00006    0.00232   -0.00083
C15   1    0.424695    0.015873    0.144562    11.00000    0.04212    0.05149 =
         0.06213   -0.00317   -0.00091   -0.00982
AFIX  23
H15A  2    0.480809   -0.055358    0.146409    11.00000   -1.20000
H15B  2    0.304846    0.013289    0.158531    11.00000   -1.20000
AFIX   0
C16   1    0.386898    0.040754    0.100065    11.00000    0.04535    0.05905 =
         0.06489   -0.00461   -0.01149   -0.00471
AFIX  23
H16A  2    0.316156   -0.018010    0.088085    11.00000   -1.20000
H16B  2    0.312198    0.106058    0.097852    11.00000   -1.20000
AFIX   0
C17   1    0.572243    0.055398    0.077707    11.00000    0.05062    0.05218 =
         0.05404   -0.00002   -0.00749   -0.00082
C18   1    0.682118    0.147192    0.097932    11.00000    0.04410    0.04521 =
         0.05435    0.00015    0.00046   -0.00069
AFIX  13
H18   2    0.593375    0.207557    0.099943    11.00000   -1.20000
AFIX   0
C19   1    0.834885    0.184183    0.067599    11.00000    0.05631    0.05680 =
         0.05280   -0.00161    0.00530   -0.00600
AFIX  13
H19   2    0.950525    0.142941    0.072404    11.00000   -1.20000
AFIX   0
C20   1    0.880739    0.302829    0.068198    11.00000    0.08936    0.06117 =
         0.05541   -0.00334    0.01604   -0.01719
C21   1    0.750998    0.150764    0.025990    11.00000    0.08191    0.07651 =
         0.05317    0.00000    0.00042   -0.01241
AFIX  23
H21A  2    0.735797    0.213736    0.008967    11.00000   -1.20000
H21B  2    0.834255    0.100210    0.012568    11.00000   -1.20000
AFIX   0
C22   1    0.558204    0.097712    0.034151    11.00000    0.07430    0.06465 =
         0.05638    0.00332   -0.01224   -0.00500
AFIX  23
H22A  2    0.535408    0.038903    0.015525    11.00000   -1.20000
H22B  2    0.457264    0.150061    0.031635    11.00000   -1.20000
AFIX   0
C23   1    0.376723    0.116811    0.357348    11.00000    0.04353    0.08695 =
         0.06381    0.00048    0.00799    0.00079
AFIX 137
H23A  2    0.314271    0.172440    0.342313    11.00000   -1.50000
H23B  2    0.371647    0.133808    0.385476    11.00000   -1.50000
H23C  2    0.315151    0.048966    0.352659    11.00000   -1.50000
AFIX   0
C24   1    0.675337    0.013111    0.365439    11.00000    0.06935    0.06074 =
         0.06379    0.01450   -0.00380    0.00604
AFIX 137
H24A  2    0.626511   -0.053004    0.354569    11.00000   -1.50000
H24B  2    0.647042    0.016825    0.393618    11.00000   -1.50000
H24C  2    0.809359    0.015352    0.361677    11.00000   -1.50000
AFIX   0
C25   1    0.927371    0.027537    0.283682    11.00000    0.04088    0.07372 =
         0.06213    0.00057   -0.00129    0.01794
AFIX 137
H25A  2    0.986231    0.037221    0.309405    11.00000   -1.50000
H25B  2    1.021705    0.028646    0.263014    11.00000   -1.50000
H25C  2    0.862751   -0.040533    0.283176    11.00000   -1.50000
AFIX   0
C26   1    0.728491   -0.057441    0.203620    11.00000    0.06152    0.04566 =
         0.06591   -0.00466   -0.00742    0.01310
AFIX 137
H26A  2    0.671999   -0.098743    0.182389    11.00000   -1.50000
H26B  2    0.724437   -0.098155    0.228154    11.00000   -1.50000
H26C  2    0.857109   -0.041758    0.196884    11.00000   -1.50000
AFIX   0
C27   1    0.439719    0.202412    0.171487    11.00000    0.04210    0.04641 =
         0.06016    0.00271    0.00123    0.00721
AFIX 137
H27A  2    0.341871    0.191680    0.190997    11.00000   -1.50000
H27B  2    0.384550    0.221699    0.146143    11.00000   -1.50000
H27C  2    0.521689    0.259313    0.180313    11.00000   -1.50000
AFIX   0
C28   1    0.674505   -0.053311    0.075271    11.00000    0.06540    0.05206 =
         0.05554   -0.00653    0.00083   -0.00260
C29   1    1.057153    0.335151    0.071621    11.00000    0.12734    0.10006 =
         0.06786    0.01392   -0.01138   -0.05834
AFIX  93
H29A  2    1.085931    0.408314    0.070303    11.00000   -1.20000
H29B  2    1.152695    0.284767    0.075353    11.00000   -1.20000
AFIX   0
C30   1    0.720763    0.380415    0.062138    11.00000    0.13938    0.06238 =
         0.16203    0.01920    0.05812    0.01292
AFIX 137
H30A  2    0.654882    0.362462    0.037845    11.00000   -1.50000
H30B  2    0.769325    0.452558    0.060178    11.00000   -1.50000
H30C  2    0.635786    0.375837    0.084517    11.00000   -1.50000
AFIX   0
C31   1    0.958208   -0.307218    0.031618    11.00000    0.16062    0.12221 =
         0.18043   -0.05830   -0.04452    0.00982
AFIX 137
H31A  2    0.896158   -0.276914    0.008598    11.00000   -1.50000
H31B  2    0.871442   -0.352103    0.046128    11.00000   -1.50000
H31C  2    1.063702   -0.349777    0.022965    11.00000   -1.50000
AFIX   0
O1    3    0.688867    0.227389    0.398923    11.00000    0.06320    0.09219 =
         0.05710   -0.01418    0.00175    0.00645
AFIX 147
H1    2    0.593312    0.257581    0.407010    11.00000   -1.50000
AFIX   0
O2    3    0.594337   -0.138201    0.074789    11.00000    0.10198    0.05480 =
         0.11883   -0.01201    0.03688   -0.01233
O3    3    0.855958   -0.048479    0.071656    11.00000    0.06636    0.06337 =
         0.15856   -0.02360   -0.00847    0.00990
AFIX 147
H3A   2    0.898159   -0.109454    0.068331    11.00000   -1.50000
AFIX   0
O4    3    1.017637   -0.228836    0.055159    11.00000    0.13539    0.11330 =
         0.14437   -0.06083   -0.06811    0.06515
AFIX 147
H4    2    1.102187   -0.251449    0.069687    11.00000   -1.50000
HKLF 4
REM  dd in P212121 #19
REM R1 =  0.0436 for   3796 Fo > 4sig(Fo)  and  0.0518 for all   4343 data
REM    326 parameters refined using      0 restraints
END
WGHT      0.0489      0.2567
REM Highest difference peak  0.153,  deepest hole -0.189,  1-sigma level  0.031
Q1    1   0.9339 -0.2808  0.0662  11.00000  0.05    0.15
Q2    1   1.0807 -0.2455  0.0144  11.00000  0.05    0.12
Q3    1   0.4280  0.2354  0.2022  11.00000  0.05    0.12
Q4    1   0.2581  0.1736  0.1683  11.00000  0.05    0.12
Q5    1   0.6387 -0.1265  0.1001  11.00000  0.05    0.11
Q6    1   0.6963  0.1082  0.2888  11.00000  0.05    0.11
Q7    1   0.6387  0.1192  0.1523  11.00000  0.05    0.11
Q8    1   0.7878 -0.0753  0.0919  11.00000  0.05    0.10
Q9    1   0.2343 -0.0011  0.0856  11.00000  0.05    0.10
Q10   1   1.1515 -0.2520  0.0793  11.00000  0.05    0.10
;
