# Supplementary material for: Crystal structure of betulinic acid methanol monosolvate
Source: Acta Crystallogr Sect E Struct Rep Online. 2014 Nov 8;70(Pt 12):o1242–3. doi: 10.1107/S1600536814023848 (PMC4257419; doi:10.1107/S1600536814023848)
Supplement: Supplementary file 2 [file e-70-o1242-Isup2.hkl]

# 
# h,k,l, Fc-squared, Fo-squared, sigma(Fo-squared) and status flag 
# 
data_I
_shelx_title ' dd in P212121' 
_shelx_refln_list_code          4 
_shelx_F_calc_maximum      206.75 
_exptl_crystal_F_000      1080.00 
_reflns_d_resolution_high  0.8669 
 
loop_ 
 _symmetry_equiv_pos_as_xyz 
 'x, y, z' 
 '-x+1/2, -y, z+1/2' 
 'x+1/2, -y+1/2, -z' 
 '-x, y+1/2, -z+1/2' 
 
_cell_length_a     7.0988 
_cell_length_b    12.3864 
_cell_length_c    33.2745 
_cell_angle_alpha  90.000 
_cell_angle_beta   90.000 
_cell_angle_gamma  90.000 
 
_shelx_F_squared_multiplier     1.000 
 
loop_ 
 _refln_index_h 
 _refln_index_k 
 _refln_index_l 
 _refln_F_squared_calc 
 _refln_F_squared_meas 
 _refln_F_squared_sigma 
 _refln_observed_status 
   2   0   0      373.11      371.36     14.52 o 
   4   0   0     2071.85     1888.74     79.65 o 
   6   0   0      526.69      501.33     12.56 o 
   8   0   0       10.22       12.66      2.45 o 
   1   1   0    32662.52    29777.41    176.86 o 
   2   1   0     2115.70     2093.76     50.04 o 
   3   1   0      129.76      163.40     13.54 o 
   4   1   0      173.74      147.86     23.28 o 
   5   1   0       59.25       46.08      2.26 o 
   6   1   0      381.63      387.58      7.76 o 
   7   1   0       19.35       22.15      2.09 o 
   8   1   0        2.13        8.99      2.04 o 
   0   2   0        6.11       10.62      5.31 o 
   1   2   0     7331.79     7272.70    113.14 o 
   2   2   0      314.57      263.15     16.46 o 
   3   2   0       12.27       15.01     10.21 o 
   4   2   0        1.06       19.20      9.39 o 
   5   2   0      233.44      212.27      4.37 o 
   6   2   0      190.15      192.39      4.96 o 
   7   2   0       37.71       35.67      2.81 o 
   8   2   0        7.80        4.49      1.63 o 
   1   3   0     5109.30     5171.97    113.96 o 
   2   3   0     2337.57     2623.15     88.64 o 
   3   3   0       14.98        6.73      4.76 o 
   4   3   0     1192.58     1059.15     67.40 o 
   5   3   0      264.66      249.51      4.83 o 
   6   3   0      113.50      109.01      4.27 o 
   7   3   0        9.35       14.41      2.03 o 
   0   4   0      180.88      159.71     22.06 o 
   1   4   0     4306.19     4452.25    121.72 o 
   2   4   0     1893.19     1954.09     87.00 o 
   3   4   0       38.36       46.48     12.87 o 
   4   4   0      382.56      411.54      7.06 o 
   5   4   0     1337.26     1399.26     13.17 o 
   6   4   0      601.66      625.23     11.77 o 
   7   4   0       25.53       20.46      2.89 o 
   1   5   0       28.95       70.26     20.01 o 
   2   5   0      186.86      156.44     29.00 o 
   3   5   0     1023.18     1020.11     47.76 o 
   4   5   0        0.04       10.11      1.90 o 
   5   5   0     2228.73     2338.43     19.22 o 
   6   5   0       61.77       61.58      3.93 o 
   7   5   0        0.00        0.33      1.36 o 
   0   6   0       20.93       10.21      9.80 o 
   1   6   0      490.05      592.68     56.37 o 
   2   6   0       37.01       16.61     10.42 o 
   3   6   0       95.10       81.49      5.90 o 
   4   6   0       11.02       20.24      1.97 o 
   5   6   0        0.07       -0.19      1.38 o 
   6   6   0        0.01        0.82      2.45 o 
   7   6   0       12.08       16.57      2.66 o 
   1   7   0      119.03       97.21     25.73 o 
   2   7   0      694.88      676.46     39.51 o 
   3   7   0      165.67      168.14      7.61 o 
   4   7   0      557.58      507.81     15.73 o 
   5   7   0      235.50      254.10      7.83 o 
   6   7   0      113.55      124.46      6.54 o 
   7   7   0       20.48       15.52      2.86 o 
   0   8   0      276.82      287.07      9.19 o 
   1   8   0      121.85      137.45      5.31 o 
   2   8   0       19.25       26.59      3.25 o 
   3   8   0       93.47       82.52      4.91 o 
   4   8   0      518.15      476.21     13.28 o 
   5   8   0        2.16        0.49      1.29 o 
   6   8   0       13.52       13.28      2.26 o 
   1   9   0        5.28        6.93      1.72 o 
   2   9   0       14.67       21.03      3.18 o 
   3   9   0       25.79       30.50      2.87 o 
   4   9   0      462.89      483.19     13.25 o 
   5   9   0        7.77        9.33      1.80 o 
   6   9   0       10.85       15.52      3.27 o 
   0  10   0        5.98        6.32      3.68 o 
   1  10   0       97.37      109.33      4.77 o 
   2  10   0      322.11      301.02     13.07 o 
   3  10   0        9.87       12.00      2.44 o 
   4  10   0        0.01       -1.46      1.46 o 
   5  10   0       13.61        9.66      1.96 o 
   1  11   0      451.28      436.03     10.20 o 
   2  11   0       58.05       54.05      4.16 o 
   3  11   0       58.81       57.59      4.01 o 
   4  11   0       69.95       74.79      6.33 o 
   5  11   0        2.85        0.41      1.63 o 
   0  12   0      600.17      587.49     20.01 o 
   1  12   0      196.52      166.34      6.99 o 
   2  12   0      118.05      111.97      5.58 o 
   3  12   0       12.58        6.94      2.15 o 
   4  12   0       34.84       29.79      3.02 o 
   1  13   0        5.48        7.71      2.15 o 
   2  13   0        3.67        5.84      1.48 o 
   3  13   0        0.36        1.91      1.28 o 
   0  14   0        1.30       -2.45      2.45 o 
   1  14   0        6.56        9.41      2.02 o 
   1   0   1    11410.27    10048.86     46.00 o 
   2   0   1      462.46      408.70     10.62 o 
   3   0   1      305.19      303.33     24.30 o 
   4   0   1      479.50      441.14     38.80 o 
   5   0   1       12.98       14.00      1.47 o 
   6   0   1       87.54       77.80      3.61 o 
   7   0   1      182.33      171.24      5.10 o 
   8   0   1        1.67        4.49      2.04 o 
  -8   1   1        7.72        2.45      1.63 o 
  -7   1   1      149.17      154.12      4.74 o 
  -6   1   1       57.94       50.72      3.01 o 
  -5   1   1       45.92       52.95      2.37 o 
  -4   1   1      281.65      233.64     29.82 o 
  -3   1   1      541.17      530.59     36.35 o 
  -2   1   1     1213.96     1114.02     28.97 o 
  -1   1   1    22807.69    20518.36    143.78 o 
   0   1   1      206.86      154.64      9.80 o 
   1   1   1    22825.77    21704.88    942.53 o 
   2   1   1     1218.85     1141.35     39.01 o 
   3   1   1      536.85      548.79     24.40 o 
   4   1   1      281.80      187.08     26.14 o 
   5   1   1       46.11       50.90      2.30 o 
   6   1   1       58.10       54.39      3.11 o 
   7   1   1      148.13      146.77      4.75 o 
   8   1   1        7.60        4.49      2.04 o 
  -7   2   1       38.48       39.09      3.11 o 
  -6   2   1      509.90      512.10      7.88 o 
  -5   2   1      420.67      441.68      6.20 o 
  -4   2   1      116.35       78.43     17.97 o 
  -3   2   1       36.15       45.29      7.94 o 
  -2   2   1      123.17      107.43     15.52 o 
  -1   2   1    13268.84    12092.57    144.19 o 
   0   2   1    42744.25    40791.37    165.92 o 
   1   2   1    13304.58    12240.02    147.86 o 
   2   2   1      123.41       92.45     10.25 o 
   3   2   1       34.53       43.19      8.03 o 
   4   2   1      118.09      109.06     21.24 o 
   5   2   1      421.26      451.60      8.97 o 
   6   2   1      507.52      508.92      7.95 o 
   7   2   1       38.39       35.51      2.81 o 
   8   2   1        2.86        4.49      1.63 o 
  -7   3   1       13.87       12.24      1.74 o 
  -6   3   1      133.23      141.77      7.02 o 
  -5   3   1     1104.79     1137.75     11.40 o 
  -4   3   1      656.28      674.37     53.92 o 
  -3   3   1       47.71       42.15      8.61 o 
  -2   3   1      210.78      207.09     25.32 o 
  -1   3   1     1258.31     1171.50     34.70 o 
   0   3   1     3982.26     4289.67     67.44 o 
   1   3   1     1255.23     1073.44     51.87 o 
   2   3   1      212.83      182.42     15.52 o 
   3   3   1       47.63       18.15      7.35 o 
   4   3   1      654.15      647.01     53.10 o 
   5   3   1     1100.55     1124.40     12.49 o 
   6   3   1      132.52      139.78      4.72 o 
   7   3   1       13.76        9.86      1.86 o 
  -7   4   1        2.91        4.13      1.56 o 
  -6   4   1      194.40      204.09      6.84 o 
  -5   4   1      427.81      455.12      7.49 o 
  -4   4   1       96.45       97.94      3.64 o 
  -3   4   1      207.89      200.30     19.70 o 
  -2   4   1     5112.74     5193.21    141.33 o 
  -1   4   1     1983.61     2008.37     53.68 o 
   0   4   1      810.45      759.48     33.34 o 
   1   4   1     1988.28     2124.83     84.55 o 
   2   4   1     5108.26     5153.08    156.24 o 
   3   4   1      208.95      207.37     29.21 o 
   4   4   1       96.07       95.19      4.21 o 
   5   4   1      428.10      477.76     10.51 o 
   6   4   1      193.97      204.30      8.49 o 
   7   4   1        2.90        0.82      1.44 o 
  -7   5   1        8.92       10.98      2.31 o 
  -6   5   1      184.60      181.12      6.43 o 
  -5   5   1      605.68      680.86     10.44 o 
  -4   5   1     2033.62     2173.96     17.14 o 
  -3   5   1      666.16      688.27     39.37 o 
  -2   5   1     4204.22     4317.87    145.00 o 
  -1   5   1      510.04      571.49     32.99 o 
   0   5   1     4046.67     4248.58     89.96 o 
   1   5   1      503.95      505.27     46.56 o 
   2   5   1     4197.37     4509.26     88.91 o 
   3   5   1      664.75      642.58     37.88 o 
   4   5   1     2034.79     2162.12     17.24 o 
   5   5   1      604.43      680.37     10.49 o 
   6   5   1      185.41      190.39      8.36 o 
   7   5   1        8.85        7.58      1.86 o 
  -7   6   1       75.13       77.89      4.41 o 
  -6   6   1       42.38       43.71      4.18 o 
  -5   6   1      233.89      259.83      6.63 o 
  -4   6   1      606.02      668.66     10.00 o 
  -3   6   1      100.62      102.38      8.54 o 
  -2   6   1     1173.98     1272.36     87.00 o 
  -1   6   1     1009.33     1020.34     74.34 o 
   0   6   1      318.89      284.39     26.24 o 
   1   6   1     1006.27     1050.98     74.75 o 
   2   6   1     1178.79     1273.18     50.76 o 
   3   6   1      100.39      109.23      6.06 o 
   4   6   1      607.12      663.31     14.58 o 
   5   6   1      231.05      251.16      7.85 o 
   6   6   1       42.49       48.67      4.47 o 
   7   6   1       75.42       74.29      4.30 o 
  -7   7   1        0.07        2.45      2.04 o 
  -6   7   1      112.10      122.73      6.28 o 
  -5   7   1      323.87      343.72      9.10 o 
  -4   7   1      278.65      299.00     14.30 o 
  -3   7   1       30.16       39.91      5.71 o 
  -2   7   1      169.96      172.37     20.32 o 
  -1   7   1      749.44      787.11     72.30 o 
   0   7   1      417.46      503.23     54.73 o 
   1   7   1      758.82      717.67     68.21 o 
   2   7   1      168.83      181.76     20.29 o 
   3   7   1       30.04       44.03      2.99 o 
   4   7   1      277.98      288.70     10.25 o 
   5   7   1      324.37      340.56      9.19 o 
   6   7   1      111.80      115.64      6.33 o 
   7   7   1        0.06       -1.23      1.63 o 
  -6   8   1       33.83       37.99      5.31 o 
  -5   8   1        3.65        4.45      1.56 o 
  -4   8   1       91.20      110.29      9.39 o 
  -3   8   1      152.48      178.90      7.65 o 
  -2   8   1      190.87      221.15      8.63 o 
  -1   8   1      294.50      332.25      8.80 o 
   0   8   1      135.69      115.80      4.94 o 
   1   8   1      295.75      325.64      8.67 o 
   2   8   1      190.14      241.77      9.09 o 
   3   8   1      153.77      171.69      6.23 o 
   4   8   1       91.65      127.17      7.56 o 
   5   8   1        3.66        5.73      2.21 o 
   6   8   1       33.99       27.54      3.02 o 
  -6   9   1       11.46       16.75      3.27 o 
  -5   9   1       14.21       18.18      2.89 o 
  -4   9   1      100.66      101.62      6.20 o 
  -3   9   1      444.78      442.41     12.21 o 
  -2   9   1       50.97       55.98      4.88 o 
  -1   9   1      129.30      137.58      5.75 o 
   0   9   1      194.25      198.61      5.94 o 
   1   9   1      130.01      140.95      5.83 o 
   2   9   1       51.74       52.33      4.88 o 
   3   9   1      443.48      457.05     10.37 o 
   4   9   1      101.12      102.21      6.33 o 
   5   9   1       14.35       16.46      2.15 o 
   6   9   1       11.50       11.03      2.86 o 
  -5  10   1        0.80        0.20      1.16 o 
  -4  10   1        9.97        8.12      2.15 o 
  -3  10   1      290.77      286.33     15.11 o 
  -2  10   1      220.02      212.30      9.52 o 
  -1  10   1      363.83      381.09      8.66 o 
   0  10   1     1211.00     1179.24     15.22 o 
   1  10   1      364.93      382.53      8.67 o 
   2  10   1      218.50      214.55      9.81 o 
   3  10   1      291.05      255.45     10.25 o 
   4  10   1        9.93        5.37      1.86 o 
   5  10   1        0.81       -0.09      1.28 o 
  -5  11   1        8.88        5.31      2.04 o 
  -4  11   1       23.78       21.25      2.89 o 
  -3  11   1       82.74       77.76      5.63 o 
  -2  11   1        3.64        3.83      1.56 o 
  -1  11   1      144.15      149.69      5.68 o 
   0  11   1        5.92       11.00      2.07 o 
   1  11   1      143.63      147.97      5.75 o 
   2  11   1        3.57        3.25      1.80 o 
   3  11   1       82.41       78.44      5.75 o 
   4  11   1       23.80       18.38      4.08 o 
   5  11   1        8.97        3.68      2.04 o 
  -4  12   1        1.58        2.37      2.45 o 
  -3  12   1       19.48       21.54      3.68 o 
  -2  12   1       96.32       90.81      4.94 o 
  -1  12   1        5.18        5.45      1.89 o 
   0  12   1      228.66      235.20      6.96 o 
   1  12   1        5.34        4.56      2.01 o 
   2  12   1       96.38       97.62      5.24 o 
   3  12   1       19.33       21.06      3.02 o 
   4  12   1        1.54        1.63      1.44 o 
  -3  13   1       20.22       16.79      2.31 o 
  -2  13   1        1.15       -0.15      1.13 o 
  -1  13   1        2.45        2.52      1.91 o 
   0  13   1       19.05       19.92      2.57 o 
   1  13   1        2.47        0.64      1.29 o 
   2  13   1        1.11        0.83      1.13 o 
   3  13   1       20.31       18.56      3.88 o 
  -1  14   1        3.39        3.36      1.28 o 
   0  14   1       33.25       29.38      3.31 o 
   1  14   1        3.48        1.63      1.16 o 
   1   0   2     3192.02     3115.76     49.42 o 
   2   0   2      185.53      148.26      6.03 o 
   3   0   2      575.15      519.02     19.00 o 
   4   0   2        2.95        5.31      5.31 o 
   5   0   2       10.04        9.42      1.25 o 
   6   0   2      398.15      399.45      7.86 o 
   7   0   2       10.94       13.26      1.82 o 
   8   0   2       13.43       15.52      2.86 o 
  -8   1   2        2.96        5.31      2.04 o 
  -7   1   2      214.45      219.90      5.70 o 
  -6   1   2       81.80       82.07      3.72 o 
  -5   1   2       47.55       46.68      2.21 o 
  -4   1   2       35.13       15.11      8.17 o 
  -3   1   2     2085.36     2003.11     70.26 o 
  -2   1   2     1642.63     1378.16     42.48 o 
  -1   1   2     1401.83     1279.72     35.54 o 
   0   1   2     9696.35    10109.89     85.37 o 
   1   1   2     1398.52     1223.88     44.93 o 
   2   1   2     1644.23     1396.09     24.00 o 
   3   1   2     2083.30     2058.10     39.65 o 
   4   1   2       34.40       15.11      8.99 o 
   5   1   2       47.38       52.99      2.39 o 
   6   1   2       81.77       85.13      5.85 o 
   7   1   2      213.26      221.59      6.67 o 
   8   1   2        2.95        0.41      1.23 o 
  -7   2   2       28.34       22.62      3.02 o 
  -6   2   2       14.39       17.49      2.20 o 
  -5   2   2       37.85       36.59      2.31 o 
  -4   2   2      579.61      610.24     49.02 o 
  -3   2   2       96.76       96.92     11.38 o 
  -2   2   2     2107.77     1967.16     64.13 o 
  -1   2   2      937.50      892.32     30.84 o 
   0   2   2     7687.32     7657.12     86.19 o 
   1   2   2      936.60      905.75     53.51 o 
   2   2   2     2107.49     1979.81     45.71 o 
   3   2   2       98.16       92.46     23.28 o 
   4   2   2      580.06      563.27     48.20 o 
   5   2   2       38.38       37.85      2.38 o 
   6   2   2       14.30       19.55      1.92 o 
   7   2   2       28.70       24.10      2.70 o 
   8   2   2        9.76       13.07      2.86 o 
  -7   3   2       18.24       16.29      2.01 o 
  -6   3   2      194.99      194.88      6.52 o 
  -5   3   2      167.44      165.73      4.41 o 
  -4   3   2      314.25      316.56     36.76 o 
  -3   3   2      947.21      961.62     39.41 o 
  -2   3   2      285.12      290.42     29.41 o 
  -1   3   2      398.07      395.91     36.35 o 
   0   3   2      197.77      162.99     14.09 o 
   1   3   2      398.55      390.08     32.27 o 
   2   3   2      287.26      343.94     22.47 o 
   3   3   2      952.80     1006.16     69.64 o 
   4   3   2      314.22      315.74     37.17 o 
   5   3   2      166.31      171.21      5.00 o 
   6   3   2      196.01      202.14      5.75 o 
   7   3   2       18.22       15.47      1.73 o 
  -7   4   2       12.73       15.82      2.19 o 
  -6   4   2       84.69       95.50      5.22 o 
  -5   4   2      140.49      148.77      4.33 o 
  -4   4   2      192.51      188.92      5.45 o 
  -3   4   2      114.64      104.58     14.48 o 
  -2   4   2     2157.80     2271.06     93.13 o 
  -1   4   2    10841.09    11425.53    127.58 o 
   0   4   2     1930.20     1856.37     52.56 o 
   1   4   2    10847.16    11189.46    195.25 o 
   2   4   2     2146.90     2212.41     80.26 o 
   3   4   2      115.85      103.81     18.18 o 
   4   4   2      190.97      181.44      4.73 o 
   5   4   2      141.05      147.62      4.85 o 
   6   4   2       84.29       97.65      4.94 o 
   7   4   2       12.50       10.81      2.45 o 
  -7   5   2       26.20       21.53      2.73 o 
  -6   5   2       84.03       83.71      4.39 o 
  -5   5   2     1416.76     1478.63     13.80 o 
  -4   5   2      230.10      228.99      5.55 o 
  -3   5   2      565.95      621.05     37.51 o 
  -2   5   2      687.09      629.03     55.14 o 
  -1   5   2     4371.01     4793.32     94.97 o 
   0   5   2      148.12      138.12     23.08 o 
   1   5   2     4361.51     4900.06    101.30 o 
   2   5   2      683.81      594.99     32.34 o 
   3   5   2      564.83      602.03     36.90 o 
   4   5   2      229.98      227.51      6.34 o 
   5   5   2     1421.00     1475.09     15.46 o 
   6   5   2       83.43       86.45      5.92 o 
   7   5   2       25.91       20.55      2.60 o 
  -7   6   2       10.11        7.58      1.66 o 
  -6   6   2      128.59      135.58      7.76 o 
  -5   6   2      325.10      325.77      7.26 o 
  -4   6   2      557.32      572.81      9.25 o 
  -3   6   2       48.45       44.30      4.48 o 
  -2   6   2      591.18      576.75     58.82 o 
  -1   6   2      636.29      641.94     39.37 o 
   0   6   2        7.91       40.44     14.30 o 
   1   6   2      635.16      662.67     31.47 o 
   2   6   2      588.39      547.05     33.17 o 
   3   6   2       48.67       43.71      4.42 o 
   4   6   2      558.52      593.06     13.85 o 
   5   6   2      325.36      317.38      8.88 o 
   6   6   2      127.83      130.26      7.04 o 
   7   6   2       10.03       10.45      2.02 o 
  -7   7   2       14.06       10.62      2.86 o 
  -6   7   2       46.74       40.55      3.83 o 
  -5   7   2      290.17      302.61      8.46 o 
  -4   7   2      638.86      649.21     15.30 o 
  -3   7   2      262.68      260.97     11.43 o 
  -2   7   2      283.21      259.37     44.11 o 
  -1   7   2      156.72      192.39     35.54 o 
   0   7   2       24.67        7.35      9.39 o 
   1   7   2      156.77      172.78     33.09 o 
   2   7   2      284.33      325.15     14.70 o 
   3   7   2      265.91      254.51      8.30 o 
   4   7   2      637.12      627.74     14.86 o 
   5   7   2      288.62      308.04     10.98 o 
   6   7   2       46.36       40.25      3.89 o 
   7   7   2       14.13       12.25      2.86 o 
  -6   8   2       15.29       14.30      3.68 o 
  -5   8   2      117.96      104.99      6.33 o 
  -4   8   2      134.31      142.15     10.21 o 
  -3   8   2       76.57       76.38      6.94 o 
  -2   8   2        1.16        0.84      1.35 o 
  -1   8   2      300.63      316.87      7.97 o 
   0   8   2      391.24      386.06      8.68 o 
   1   8   2      301.91      322.91      8.09 o 
   2   8   2        1.23        2.80      1.91 o 
   3   8   2       76.72       80.78      4.37 o 
   4   8   2      135.31      143.88      7.49 o 
   5   8   2      118.05      107.39      6.62 o 
   6   8   2       15.34       18.54      2.73 o 
  -6   9   2       26.36       30.23      4.49 o 
  -5   9   2        8.59        7.32      3.68 o 
  -4   9   2      365.07      334.94     15.11 o 
  -3   9   2      193.39      169.77      7.49 o 
  -2   9   2      290.69      302.12     10.83 o 
  -1   9   2      259.32      265.91      7.97 o 
   0   9   2     1654.74     1735.34     17.23 o 
   1   9   2      258.22      260.15      8.10 o 
   2   9   2      291.36      285.85     10.96 o 
   3   9   2      194.34      182.62      9.80 o 
   4   9   2      365.57      326.52     11.05 o 
   5   9   2        8.48        4.76      1.57 o 
   6   9   2       26.11       26.70      3.06 o 
  -5  10   2        6.67        7.64      1.73 o 
  -4  10   2        6.28        6.33      2.02 o 
  -3  10   2       33.76       33.09      5.31 o 
  -2  10   2       83.69       75.96      5.92 o 
  -1  10   2      241.73      232.08      6.71 o 
   0  10   2      196.68      203.27      6.35 o 
   1  10   2      241.54      238.72      6.91 o 
   2  10   2       84.64       83.36      6.33 o 
   3  10   2       33.27       25.49      3.47 o 
   4  10   2        6.42        2.98      2.45 o 
   5  10   2        6.50        5.99      1.41 o 
  -5  11   2        4.12        1.63      1.63 o 
  -4  11   2        3.77        2.38      1.57 o 
  -3  11   2       96.10       89.66      5.78 o 
  -2  11   2        1.62        0.14      1.41 o 
  -1  11   2       29.09       28.74      2.69 o 
   0  11   2      118.36      111.43      5.02 o 
   1  11   2       29.25       25.82      3.10 o 
   2  11   2        1.56       -0.57      1.68 o 
   3  11   2       95.58       94.76      8.99 o 
   4  11   2        3.90        6.13      3.27 o 
   5  11   2        4.19        3.04      2.04 o 
  -4  12   2        6.72        3.88      1.44 o 
  -3  12   2       17.20       19.61      4.08 o 
  -2  12   2      114.26      102.69      5.25 o 
  -1  12   2      119.96      109.92      5.73 o 
   0  12   2        5.77        5.39      1.64 o 
   1  12   2      119.50      116.20      6.98 o 
   2  12   2      113.72      109.53      5.56 o 
   3  12   2       17.09       15.63      2.77 o 
   4  12   2        6.88       10.01      2.02 o 
  -3  13   2        5.45        2.95      2.86 o 
  -2  13   2        5.21        5.14      2.45 o 
  -1  13   2       20.30       14.64      2.15 o 
   0  13   2       28.60       22.89      2.70 o 
   1  13   2       20.13       16.70      2.27 o 
   2  13   2        5.25        7.17      1.62 o 
   3  13   2        5.47        1.99      1.05 o 
  -1  14   2        0.23       -1.09      1.28 o 
   0  14   2        0.37        2.61      2.25 o 
   1  14   2        0.23        2.27      1.28 o 
   1   0   3       91.31       74.34      9.39 o 
   2   0   3      991.38      892.08     32.68 o 
   3   0   3     2994.63     2864.71    151.13 o 
   4   0   3      503.26      476.68     39.21 o 
   5   0   3        0.13        2.63      1.47 o 
   6   0   3       41.19       43.58      2.80 o 
   7   0   3      212.93      192.01      5.30 o 
   8   0   3        3.12        3.27      1.63 o 
  -8   1   3        3.83        4.08      1.63 o 
  -7   1   3      219.38      225.04      5.59 o 
  -6   1   3      409.24      384.33      7.69 o 
  -5   1   3       34.59       33.54      2.01 o 
  -4   1   3      443.87      428.48     39.21 o 
  -3   1   3      967.29      875.34     46.97 o 
  -2   1   3     2889.07     2625.60     57.59 o 
  -1   1   3      914.12      805.34     21.57 o 
   0   1   3     1221.27     1114.29     32.68 o 
   2   1   3     2886.23     2640.35     47.47 o 
   3   1   3      966.75      893.71     26.49 o 
   4   1   3      445.14      479.13     37.58 o 
   5   1   3       34.72       35.86      2.25 o 
   6   1   3      409.34      379.05      6.77 o 
   7   1   3      220.58      224.86      6.76 o 
   8   1   3        3.89        2.71      1.43 o 
  -7   2   3       24.37       27.91      3.18 o 
  -6   2   3      145.09      146.53      4.18 o 
  -5   2   3      151.13      159.44      3.78 o 
  -4   2   3       35.79       30.23     12.66 o 
  -3   2   3      300.28      299.21     19.75 o 
  -2   2   3      237.68      206.27     20.83 o 
  -1   2   3      932.86      926.17     24.00 o 
   0   2   3     3884.13     4200.43     70.87 o 
   1   2   3      932.53      909.33     25.58 o 
   2   2   3      240.14      221.56     10.98 o 
   3   2   3      303.97      304.24     21.28 o 
   4   2   3       35.17       18.79      9.80 o 
   5   2   3      150.81      157.48      4.64 o 
   6   2   3      145.00      147.71      4.42 o 
   7   2   3       24.38       19.71      2.19 o 
   8   2   3       10.40        2.86      1.63 o 
  -7   3   3       11.41       10.38      1.89 o 
  -6   3   3      100.14       99.34      4.08 o 
  -5   3   3      725.37      744.67      9.18 o 
  -4   3   3      132.89      110.29     22.06 o 
  -3   3   3      317.97      302.67     31.04 o 
  -2   3   3     1401.33     1360.59     62.49 o 
  -1   3   3     4669.57     4425.93     66.63 o 
   0   3   3      865.00      916.44     19.17 o 
   1   3   3     4694.71     4448.34     99.67 o 
   2   3   3     1413.35     1462.99     43.47 o 
   3   3   3      320.26      313.95     23.61 o 
   4   3   3      133.37      146.98      6.54 o 
   5   3   3      727.36      743.74     10.23 o 
   6   3   3      100.14       93.91      4.01 o 
   7   3   3       11.27       11.21      1.77 o 
  -7   4   3       29.61       31.01      2.57 o 
  -6   4   3      440.63      453.37      9.95 o 
  -5   4   3       38.25       32.66      2.65 o 
  -4   4   3      434.60      423.24     12.70 o 
  -3   4   3      181.96      140.10     24.51 o 
  -2   4   3      871.41     1017.07     62.49 o 
  -1   4   3      967.35     1051.42     38.85 o 
   0   4   3       80.83       70.87      6.37 o 
   1   4   3      968.25     1011.29     39.62 o 
   2   4   3      867.87      955.51     45.14 o 
   3   4   3      181.21      124.92     15.88 o 
   4   4   3      437.29      407.38      7.93 o 
   5   4   3       38.60       41.43      2.80 o 
   6   4   3      441.64      445.18      8.41 o 
   7   4   3       29.89       31.10      3.31 o 
  -7   5   3       27.85       29.02      2.73 o 
  -6   5   3        0.90       -0.10      1.38 o 
  -5   5   3     1383.06     1362.79     13.15 o 
  -4   5   3       43.80       46.68      3.77 o 
  -3   5   3      187.51      175.64     30.23 o 
  -2   5   3      776.76      793.65     62.09 o 
  -1   5   3      500.66      499.72     30.87 o 
   0   5   3       23.96       30.63     11.85 o 
   1   5   3      499.70      499.05     24.99 o 
   2   5   3      775.30      841.69     38.49 o 
   3   5   3      187.47      172.08     20.38 o 
   4   5   3       44.11       50.30      5.98 o 
   5   5   3     1385.41     1372.22     15.01 o 
   6   5   3        0.98        1.84      2.26 o 
   7   5   3       27.88       29.09      3.18 o 
  -7   6   3       15.93       11.85      2.86 o 
  -6   6   3       39.55       39.57      3.89 o 
  -5   6   3      187.67      206.45      5.29 o 
  -4   6   3      152.61      144.20      5.35 o 
  -3   6   3       37.26       45.38      4.82 o 
  -2   6   3      654.29      660.89     63.72 o 
  -1   6   3      958.36      917.47     46.95 o 
   0   6   3       39.84       55.96     16.34 o 
   1   6   3      964.09      841.84     67.80 o 
   2   6   3      654.36      722.78     38.13 o 
   3   6   3       37.68       41.75      3.22 o 
   4   6   3      153.14      142.42      6.93 o 
   5   6   3      187.68      204.20     12.66 o 
   6   6   3       39.59       42.62      4.33 o 
   7   6   3       16.18       15.87      3.68 o 
  -7   7   3       18.19       17.56      3.27 o 
  -6   7   3       32.84       28.59      4.90 o 
  -5   7   3       51.19       54.72      3.63 o 
  -4   7   3      766.97      763.90     16.74 o 
  -3   7   3       89.54      102.59      7.62 o 
   0   7   3      968.79     1069.36     79.65 o 
   1   7   3      216.07      236.09     39.21 o 
   2   7   3      101.65       93.72      7.37 o 
   3   7   3       90.08      106.76      5.98 o 
   4   7   3      764.71      778.77     16.59 o 
   5   7   3       50.50       63.17      5.31 o 
   6   7   3       33.51       34.38      3.75 o 
   7   7   3       18.14       16.82      2.04 o 
  -6   8   3        3.71        2.04      2.45 o 
  -5   8   3       20.57       17.31      2.89 o 
  -4   8   3        6.39        8.58      3.27 o 
  -3   8   3      862.47      837.96     26.55 o 
  -2   8   3       17.44       19.23      2.10 o 
  -1   8   3      258.64      266.16      7.32 o 
   0   8   3      154.89      150.83      5.54 o 
   1   8   3      257.92      266.24      9.20 o 
   2   8   3       17.37       18.79      3.02 o 
   3   8   3      862.83      852.58     13.80 o 
   4   8   3        6.03       11.03      2.60 o 
   5   8   3       20.25       20.50      3.18 o 
   6   8   3        3.73        2.45      1.57 o 
  -6   9   3        6.97        8.58      2.86 o 
  -5   9   3        0.84        3.27      1.73 o 
  -4   9   3       20.62       17.56      4.49 o 
  -3   9   3      147.84      123.36      8.99 o 
  -2   9   3      161.24      183.20      8.38 o 
  -1   9   3      159.29      139.35      4.99 o 
   0   9   3       27.78       23.80      2.23 o 
   1   9   3      158.91      139.87      5.93 o 
   2   9   3      160.03      172.64      8.52 o 
   3   9   3      148.04      139.23      7.78 o 
   4   9   3       20.61       14.59      4.08 o 
   5   9   3        0.84       -0.05      1.24 o 
   6   9   3        6.90        6.87      2.25 o 
  -5  10   3        2.73        1.02      1.16 o 
  -4  10   3       38.92       36.39      3.72 o 
  -2  10   3      215.00      209.88      7.53 o 
  -1  10   3      175.91      179.91      5.98 o 
   0  10   3      201.18      210.54      6.53 o 
   1  10   3      176.07      179.48      7.11 o 
   2  10   3      216.80      212.88      9.81 o 
   3  10   3      169.58      184.56      9.07 o 
   4  10   3       38.86       38.69     10.21 o 
   5  10   3        2.67        1.84      1.44 o 
  -5  11   3       14.13        8.17      2.45 o 
  -4  11   3       40.23       34.08      5.51 o 
  -3  11   3       27.59       23.69      4.49 o 
  -2  11   3       31.67       32.78      3.22 o 
  -1  11   3       97.00      106.39      4.79 o 
   0  11   3        0.35        0.86      1.24 o 
   1  11   3       97.46      103.65      5.65 o 
   2  11   3       31.64       29.41      3.89 o 
   3  11   3       27.39       21.65      4.90 o 
   4  11   3       39.90       32.68      5.31 o 
   5  11   3       14.18       15.39      2.31 o 
  -4  12   3        4.83        7.40      1.73 o 
  -3  12   3       61.27       58.41      6.13 o 
  -2  12   3        0.56        0.56      1.63 o 
  -1  12   3       27.75       26.40      3.05 o 
   0  12   3        0.10       -0.50      1.47 o 
   1  12   3       27.65       20.95      2.74 o 
   2  12   3        0.59        3.55      1.80 o 
   3  12   3       60.81       57.09      3.78 o 
   4  12   3        4.86        5.95      2.66 o 
  -3  13   3        3.83        5.92      1.73 o 
  -2  13   3       38.00       39.87      3.04 o 
  -1  13   3       15.84       17.66      2.30 o 
   0  13   3        8.54        8.33      2.35 o 
   1  13   3       15.76       16.33      2.33 o 
   2  13   3       37.97       45.04      3.34 o 
   3  13   3        3.87        4.29      1.44 o 
  -1  14   3       39.10       33.22      3.02 o 
   0  14   3        9.88       13.43      2.15 o 
   1  14   3       39.54       41.60      4.61 o 
   0   0   4     6495.15     6485.18     81.69 o 
   1   0   4    13885.05    13302.03    133.57 o 
   2   0   4     1873.90     1747.82     51.06 o 
   3   0   4     3305.04     3185.68     59.34 o 
   4   0   4     2323.55     2226.54     84.55 o 
   5   0   4       29.80       24.20      1.93 o 
   6   0   4      139.58      131.91      4.53 o 
   7   0   4       35.61       32.64      2.44 o 
   8   0   4       26.62       14.30      2.86 o 
  -8   1   4       10.60        8.17      2.45 o 
  -7   1   4      213.77      213.84      5.47 o 
  -6   1   4      298.64      280.65      6.52 o 
  -5   1   4       35.12       32.00      1.90 o 
  -4   1   4      944.69      910.47     57.18 o 
  -3   1   4      619.01      560.82     38.40 o 
  -1   1   4      126.52      112.61      6.77 o 
   0   1   4     5707.13     5438.69     80.88 o 
   1   1   4      126.49      124.17     10.21 o 
   2   1   4      557.65      510.90     14.27 o 
   3   1   4      617.67      637.58     22.60 o 
   4   1   4      944.69      937.83     52.69 o 
   5   1   4       34.93       32.39      2.77 o 
   6   1   4      298.96      288.04      5.95 o 
   7   1   4      214.98      215.36      6.52 o 
   8   1   4       10.65       10.52      1.73 o 
  -8   2   4       12.44       14.30      2.86 o 
  -7   2   4       81.89       75.13      4.88 o 
  -6   2   4       44.21       43.97      2.44 o 
  -5   2   4       84.46       69.08      2.52 o 
  -4   2   4      124.13      146.23     24.92 o 
  -2   2   4      196.91      185.44     19.61 o 
  -1   2   4     2300.03     2146.48     46.16 o 
   0   2   4     1208.23     1112.66     41.66 o 
   1   2   4     2314.43     2158.11     39.36 o 
   2   2   4      193.63      177.08     12.57 o 
   3   2   4      728.29      832.68     32.40 o 
   5   2   4       83.30       76.85      3.30 o 
   6   2   4       44.21       47.14      2.58 o 
   7   2   4       81.39       77.55      3.93 o 
   8   2   4       12.19       15.11      2.86 o 
  -7   3   4        0.16       -0.85      1.66 o 
  -6   3   4      116.91      106.04      3.82 o 
  -5   3   4      253.63      242.46      5.24 o 
  -4   3   4       93.41       76.38     18.79 o 
  -3   3   4     1422.80     1488.44     68.62 o 
  -2   3   4      669.03      682.54     44.52 o 
  -1   3   4      977.24      873.89     30.10 o 
   0   3   4     2065.80     2063.96     64.54 o 
   1   3   4      982.23      889.81     37.58 o 
   2   3   4      664.24      697.16     30.41 o 
   3   3   4     1428.45     1463.10     50.88 o 
   4   3   4       93.36       88.49      3.61 o 
   5   3   4      254.06      240.24      6.90 o 
   6   3   4      116.03      107.66      4.23 o 
   7   3   4        0.17        0.88      1.19 o 
  -7   4   4        0.33       -0.20      1.05 o 
  -6   4   4        9.50       14.18      2.72 o 
  -5   4   4       34.54       33.69      2.53 o 
  -4   4   4        0.46        0.70      1.30 o 
  -3   4   4      131.44      168.29     26.96 o 
  -2   4   4     2074.70     2127.69     90.27 o 
  -1   4   4      292.57      281.28     20.47 o 
   0   4   4      555.32      534.74     16.37 o 
   1   4   4      294.27      307.46     17.87 o 
   2   4   4     2090.22     2259.56     58.52 o 
   3   4   4      131.26      138.96     21.04 o 
   4   4   4        0.44        3.21      1.65 o 
   5   4   4       34.97       32.43      2.44 o 
   6   4   4        9.67       17.31      2.33 o 
   7   4   4        0.32        1.70      2.04 o 
  -7   5   4       36.70       39.62      4.90 o 
  -6   5   4      178.89      199.64      6.51 o 
  -5   5   4      138.30      141.83      4.91 o 
  -4   5   4      366.83      392.27      8.10 o 
  -2   5   4      337.91      365.58     42.07 o 
  -1   5   4      864.66      924.35     55.55 o 
   0   5   4      507.28      488.52     43.71 o 
   1   5   4      877.80      877.31     37.37 o 
   2   5   4      334.12      329.90     24.33 o 
   3   5   4      198.15      163.68     19.70 o 
   4   5   4      364.85      401.27      8.54 o 
   5   5   4      139.15      141.47      5.96 o 
   6   5   4      179.21      199.99     11.03 o 
   7   5   4       37.28       39.36      3.60 o 
  -7   6   4       24.37       18.79      3.68 o 
  -6   6   4       58.86       57.59      6.94 o 
  -5   6   4        9.95       16.04      1.74 o 
  -4   6   4      109.65      126.10      6.08 o 
  -3   6   4      175.97      200.15     10.62 o 
  -1   6   4       87.28       80.47     18.79 o 
   0   6   4      210.04      159.30     28.18 o 
   1   6   4       86.90       60.04     20.83 o 
   2   6   4       37.70       30.02      8.41 o 
   3   6   4      173.75      181.61      8.73 o 
   4   6   4      109.78      128.10      6.64 o 
   5   6   4        9.96       15.20      4.90 o 
   6   6   4       58.99       51.45      4.62 o 
   7   6   4       24.37       22.26      2.60 o 
  -7   7   4        9.80        6.94      2.45 o 
  -6   7   4        1.36       -0.82      2.86 o 
  -5   7   4       27.77       24.50      3.24 o 
  -4   7   4       52.75       54.87      4.91 o 
  -3   7   4       48.08       41.59      7.97 o 
  -1   7   4      356.16      354.14     42.89 o 
   0   7   4      135.37      147.46     31.04 o 
   1   7   4      353.62      365.17     49.42 o 
   2   7   4       45.18       64.77      4.39 o 
   3   7   4       46.80       48.28      3.22 o 
   4   7   4       53.23       40.04      4.01 o 
   5   7   4       27.77       31.15      3.89 o 
   6   7   4        1.32       -1.96      1.96 o 
   7   7   4        9.92        8.13      1.57 o 
  -6   8   4        8.95        7.35      2.86 o 
  -5   8   4       39.38       41.84      4.01 o 
  -4   8   4       98.05      113.14      9.39 o 
  -3   8   4       13.29        9.80      3.27 o 
  -2   8   4       49.89       45.59      3.89 o 
  -1   8   4       49.21       39.85      2.90 o 
   0   8   4       13.12       17.91      2.19 o 
   1   8   4       49.25       38.80      3.05 o 
   2   8   4       50.36       50.69      4.47 o 
   3   8   4       12.83       12.09      2.10 o 
   4   8   4       97.64      111.35      6.62 o 
   5   8   4       38.75       45.34      4.33 o 
   6   8   4        9.00        8.73      2.15 o 
  -6   9   4       70.34       79.24      6.54 o 
  -5   9   4       13.58       10.37      2.15 o 
  -4   9   4       10.95        9.80      3.68 o 
  -3   9   4       12.18        9.80      3.27 o 
  -2   9   4      137.07      157.57      7.97 o 
  -1   9   4       97.52       99.81      4.17 o 
   0   9   4       40.65       44.25      3.12 o 
   1   9   4       97.42      106.13      5.29 o 
   2   9   4      136.22      147.71      8.07 o 
   3   9   4       12.01       11.58      2.85 o 
   4   9   4       11.19       13.57      2.12 o 
   5   9   4       13.60       12.11      2.55 o 
   6   9   4       70.53       75.07      6.74 o 
  -5  10   4       44.27       36.58      3.31 o 
  -4  10   4        0.77        0.34      1.24 o 
  -3  10   4      150.11      167.47     11.03 o 
  -2  10   4      107.21       99.57      5.18 o 
  -1  10   4       38.05       33.03      2.66 o 
   0  10   4       26.43       29.81      2.55 o 
   1  10   4       37.24       34.16      3.44 o 
   2  10   4      106.66      102.38      7.04 o 
   3  10   4      151.94      176.17      8.90 o 
   4  10   4        0.81        2.04      2.86 o 
   5  10   4       44.12       39.58      2.78 o 
  -4  11   4       77.05       80.33      7.35 o 
  -3  11   4        8.46        9.80      3.27 o 
  -2  11   4       32.23       30.08      2.98 o 
  -1  11   4       10.80        8.28      1.73 o 
   0  11   4      175.28      181.91      6.26 o 
   1  11   4       10.50       13.10      2.43 o 
   2  11   4       32.18       35.70      4.47 o 
   3  11   4        8.44        8.17      3.27 o 
   4  11   4       77.39       79.24      7.76 o 
   5  11   4       10.03        7.35      2.04 o 
  -4  12   4       32.06       24.11      2.60 o 
  -3  12   4       45.68       41.66      5.31 o 
  -2  12   4       81.01       83.91      4.63 o 
  -1  12   4       20.56       20.31      2.96 o 
   0  12   4       23.02       23.77      2.39 o 
   1  12   4       20.47       18.05      3.10 o 
   2  12   4       81.21       84.79      5.91 o 
   3  12   4       46.02       39.15      3.12 o 
   4  12   4       32.08       28.64      2.89 o 
  -3  13   4        3.42        4.98      1.57 o 
  -2  13   4        3.16        4.44      1.32 o 
  -1  13   4       15.96       14.42      2.10 o 
   0  13   4       21.18       22.71      2.64 o 
   1  13   4       15.99       14.96      2.19 o 
   2  13   4        3.09        5.12      2.45 o 
   3  13   4        3.48        2.66      1.44 o 
  -1  14   4        1.10        6.54      2.45 o 
   0  14   4        0.22        2.27      1.63 o 
   1  14   4        1.10        2.10      1.43 o 
   1   0   5     9422.59     8680.30     74.20 o 
   2   0   5      993.19      811.31     83.94 o 
   3   0   5      303.37      261.33     17.75 o 
   4   0   5     1194.21     1196.80     62.09 o 
   5   0   5        1.09        2.75      0.90 o 
   6   0   5        9.04        6.66      1.44 o 
   7   0   5       76.12       71.07      3.31 o 
   8   0   5        1.73        2.04      2.04 o 
  -8   1   5        6.52        5.31      2.04 o 
  -7   1   5        9.36        6.60      1.45 o 
  -6   1   5       98.73       89.42      3.74 o 
  -5   1   5       99.03      102.42      3.23 o 
  -4   1   5      132.32      134.79     22.06 o 
  -2   1   5       17.86       10.21      4.90 o 
  -1   1   5      129.50      137.24     15.93 o 
   0   1   5        4.57        7.76      4.90 o 
   1   1   5      130.86      145.00     13.07 o 
   2   1   5       18.24        5.72      4.49 o 
   3   1   5      584.64      615.48     26.96 o 
   4   1   5      130.90      112.74     18.38 o 
   5   1   5       99.11      105.97      3.77 o 
   6   1   5       98.09       87.10      3.35 o 
   7   1   5        9.40        6.28      1.62 o 
   8   1   5        6.52        4.59      2.25 o 
  -8   2   5        5.26        4.08      1.63 o 
  -7   2   5       18.60       17.20      2.73 o 
  -6   2   5        7.35        5.30      1.09 o 
  -5   2   5      177.41      199.92      4.71 o 
  -4   2   5     1040.78      940.28     61.68 o 
  -1   2   5     2384.25     2352.75     51.47 o 
   0   2   5     8211.84     8206.85    116.82 o 
   1   2   5     2373.22     2311.28     54.94 o 
   2   2   5      491.63      479.70     15.86 o 
   3   2   5      782.66      789.26     34.30 o 
   5   2   5      177.72      201.69      5.25 o 
   6   2   5        7.23        4.78      1.35 o 
   7   2   5       18.73       16.58      2.16 o 
   8   2   5        5.23        6.94      2.04 o 
  -7   3   5       35.90       33.27      3.31 o 
  -6   3   5       85.39       76.33      3.23 o 
  -5   3   5      268.82      242.50      5.27 o 
  -4   3   5      580.29      578.38     15.79 o 
  -1   3   5      584.87      680.50     34.72 o 
   0   3   5      466.80      514.26     34.72 o 
   1   3   5      579.59      684.50     24.91 o 
   2   3   5     1169.93     1141.15     39.45 o 
   3   3   5      189.65      198.94     19.33 o 
   4   3   5      580.29      584.02      9.32 o 
   5   3   5      267.24      230.28      6.74 o 
   6   3   5       84.95       79.72      4.03 o 
   7   3   5       36.03       36.38      2.81 o 
  -7   4   5       14.76       13.30      1.86 o 
  -6   4   5       91.87       93.04      4.05 o 
  -5   4   5      319.11      307.82      6.94 o 
  -4   4   5       56.35       55.15      2.60 o 
  -1   4   5       81.06       67.80     13.48 o 
   0   4   5      129.87      110.29     19.20 o 
   1   4   5       80.72       85.49      9.88 o 
   2   4   5     5818.19     6027.26    111.51 o 
   3   4   5      246.82      260.36     23.61 o 
   4   4   5       56.87       57.47      3.22 o 
   5   4   5      318.75      300.05      6.97 o 
   6   4   5       91.15       92.86      6.19 o 
   7   4   5       14.71       14.68      2.66 o 
  -7   5   5       18.43       19.20      3.68 o 
  -6   5   5      348.56      352.50      8.51 o 
  -5   5   5      126.78      121.99      4.56 o 
  -4   5   5      178.07      172.39      5.34 o 
  -1   5   5     1943.13     1962.67     80.88 o 
   0   5   5       10.36       35.54     13.48 o 
   1   5   5     1946.36     1834.52     46.93 o 
   2   5   5      423.79      502.50     29.91 o 
   3   5   5      678.24      756.22     42.18 o 
   4   5   5      178.10      176.19      9.76 o 
   5   5   5      125.91      133.84      7.07 o 
   6   5   5      348.11      362.50     11.69 o 
   7   5   5       18.40       17.60      2.60 o 
  -7   6   5        1.45        0.82      1.63 o 
  -6   6   5       83.34       92.31      8.58 o 
  -5   6   5      451.80      454.91     10.21 o 
  -4   6   5       20.70       18.06      2.55 o 
  -3   6   5      247.90      247.94     11.85 o 
  -1   6   5      381.14      416.22     42.07 o 
   0   6   5      342.24      321.05     40.03 o 
   1   6   5      383.11      354.14     44.93 o 
   2   6   5      714.91      780.40     39.59 o 
   3   6   5      249.38      256.78      9.26 o 
   4   6   5       20.95       18.82      2.89 o 
   5   6   5      451.69      461.76     13.29 o 
   6   6   5       83.27       91.90      6.07 o 
   7   6   5        1.37        2.20      5.72 o 
  -7   7   5        8.64        8.58      2.45 o 
  -6   7   5        9.77        9.39      3.27 o 
  -5   7   5       53.70       57.76      4.88 o 
  -4   7   5      112.20      124.58     10.21 o 
  -3   7   5      109.87      118.05      8.58 o 
  -1   7   5      673.62      731.56     62.09 o 
   0   7   5        1.42       24.10     12.25 o 
   1   7   5      676.02      759.74     71.48 o 
   2   7   5      318.16      372.48     10.74 o 
   3   7   5      108.71      117.75      6.13 o 
   4   7   5      112.43      126.30      5.73 o 
   5   7   5       53.37       54.62      4.91 o 
   6   7   5        9.67       14.57      2.60 o 
   7   7   5        8.63        6.50      1.44 o 
  -6   8   5       57.75       61.27      6.54 o 
  -5   8   5       13.98       13.71      2.60 o 
  -4   8   5       24.74       25.82      3.60 o 
  -3   8   5      142.61      166.65     10.62 o 
  -2   8   5       35.47       39.19      3.60 o 
  -1   8   5       80.55       96.20      3.76 o 
   0   8   5      701.35      741.13     12.26 o 
   1   8   5       81.56       93.77      5.12 o 
   2   8   5       34.93       36.10      3.91 o 
   3   8   5      141.10      160.58      6.19 o 
   4   8   5       24.22       27.42      2.98 o 
   5   8   5       14.30       10.86      2.60 o 
   6   8   5       57.32       61.42      4.47 o 
  -6   9   5       50.26       49.02      5.31 o 
  -5   9   5        4.67        1.80      1.36 o 
  -4   9   5       61.30       62.09      6.94 o 
  -3   9   5      114.97       97.21      8.17 o 
  -2   9   5       15.54       16.62      3.88 o 
  -1   9   5       49.13       51.10      3.05 o 
   0   9   5       16.54       11.94      1.75 o 
   1   9   5       48.28       48.25      3.66 o 
   2   9   5       15.96       13.37      2.85 o 
   3   9   5      115.67      103.23      8.78 o 
   4   9   5       60.95       58.44      4.00 o 
   5   9   5        4.53        9.44      2.66 o 
   6   9   5       50.38       45.08      7.15 o 
  -5  10   5       21.62       20.17      2.55 o 
  -4  10   5       42.41       47.43      3.37 o 
  -3  10   5      103.70       96.40      8.17 o 
  -2  10   5        7.89       10.05      2.03 o 
  -1  10   5      163.42      158.96      5.59 o 
   0  10   5      350.03      384.50      8.69 o 
   1  10   5      164.66      157.73      8.65 o 
   2  10   5        7.72       10.33      2.94 o 
   3  10   5      103.77      108.65     10.21 o 
   4  10   5       42.76       50.89      4.62 o 
   5  10   5       21.62       18.98      1.96 o 
  -4  11   5       13.63       20.57      2.73 o 
  -3  11   5        7.89        7.35      2.86 o 
  -2  11   5       25.98       21.67      2.59 o 
  -1  11   5       18.06       20.02      2.28 o 
   0  11   5       46.91       48.59      3.41 o 
   1  11   5       17.95       22.16      2.98 o 
   2  11   5       25.95       27.05      3.89 o 
   3  11   5        7.75        3.61      1.66 o 
   4  11   5       13.83       18.69      2.73 o 
   5  11   5        3.69        3.68      2.04 o 
  -4  12   5        0.66        2.86      2.04 o 
  -3  12   5        4.77        3.27      2.45 o 
  -2  12   5       21.56       16.42      2.27 o 
  -1  12   5       12.58       10.76      2.12 o 
   0  12   5        9.71        6.25      1.72 o 
   1  12   5       12.72       12.56      2.54 o 
   2  12   5       21.69       19.37      2.67 o 
   3  12   5        4.89        6.17      1.62 o 
   4  12   5        0.69        1.18      1.43 o 
  -3  13   5       11.66       16.34      3.27 o 
  -2  13   5        2.26        2.45      0.94 o 
  -1  13   5        6.84        3.90      2.45 o 
   0  13   5        9.52       10.91      1.98 o 
   1  13   5        6.70        2.40      1.23 o 
   2  13   5        2.31        2.29      1.17 o 
   3  13   5       11.57       13.62      2.15 o 
   0  14   5        9.02        4.86      1.57 o 
   1  14   5       12.18        6.94      2.04 o 
   0   0   6     6900.99     6887.92    103.75 o 
   1   0   6    10946.48    10172.81    118.45 o 
   2   0   6      573.69      540.70     18.66 o 
   3   0   6        3.44       -1.23      3.27 o 
   4   0   6        0.22       -2.04      4.49 o 
   5   0   6       13.50       17.03      1.57 o 
   6   0   6      138.64      140.41      4.66 o 
   7   0   6        0.69        1.25      1.32 o 
   8   0   6        0.99       -1.63      1.63 o 
  -8   1   6        7.33        2.45      1.63 o 
  -7   1   6       11.55       12.09      1.96 o 
  -6   1   6       16.80       12.73      1.66 o 
  -5   1   6      252.74      248.64      5.01 o 
  -4   1   6      272.90      210.77     28.18 o 
  -2   1   6     1588.27     1407.57     56.37 o 
  -1   1   6     2928.77     2753.05     74.34 o 
   0   1   6     1168.12     1225.39     45.75 o 
   1   1   6     2915.45     2792.67     61.68 o 
   2   1   6     1588.74     1462.30     56.37 o 
   3   1   6       81.26       64.97     13.28 o 
   5   1   6      252.65      250.99      5.70 o 
   6   1   6       16.97       13.89      1.59 o 
   7   1   6       11.58       11.09      2.31 o 
   8   1   6        7.35        7.33      2.04 o 
  -8   2   6        7.74       10.21      2.45 o 
  -7   2   6       88.75       78.65      4.90 o 
  -6   2   6        1.76        4.20      1.35 o 
  -5   2   6       58.21       59.91      2.61 o 
  -4   2   6      280.20      269.59     33.09 o 
  -1   2   6      659.06      630.67     28.18 o 
   0   2   6     3099.85     3206.85     77.61 o 
   1   2   6      663.29      582.47     37.99 o 
   2   2   6      598.75      581.63     20.55 o 
   3   2   6      127.20      144.19     23.69 o 
   5   2   6       59.10       57.44      2.89 o 
   6   2   6        1.78        3.36      1.32 o 
   7   2   6       88.60       85.08      4.13 o 
   8   2   6        7.78        9.80      2.45 o 
  -7   3   6       35.80       36.17      3.14 o 
  -6   3   6       77.02       79.38      3.28 o 
  -5   3   6      146.46      132.17      3.91 o 
  -4   3   6      229.45      236.52      5.83 o 
  -1   3   6      223.01      251.61     21.65 o 
   0   3   6      295.43      326.77     28.59 o 
   1   3   6      225.38      274.49     29.82 o 
   2   3   6     2099.66     2214.59     55.61 o 
   3   3   6        3.74       13.15      8.17 o 
   4   3   6      228.95      243.67      8.24 o 
   5   3   6      146.52      130.23      5.38 o 
   6   3   6       76.52       73.57      4.23 o 
   7   3   6       35.56       41.04      3.03 o 
  -7   4   6        1.29        1.36      1.28 o 
  -6   4   6       20.29       20.42      2.02 o 
  -5   4   6      157.73      176.63      5.26 o 
  -4   4   6      534.56      541.18      8.95 o 
  -1   4   6     1020.31     1106.53     53.51 o 
   0   4   6        4.25       15.11      8.99 o 
   1   4   6     1016.52     1188.10     47.18 o 
   2   4   6     1906.71     2025.74     56.98 o 
   3   4   6       46.34       79.21     13.12 o 
   4   4   6      536.98      561.81      9.69 o 
   5   4   6      156.54      165.30      7.51 o 
   6   4   6       20.01       19.99      3.27 o 
   7   4   6        1.21        3.02      1.23 o 
  -7   5   6        7.58        8.17      2.86 o 
  -6   5   6       33.31       34.68      3.12 o 
  -5   5   6      230.17      213.25      6.97 o 
  -4   5   6       37.00       43.33      3.53 o 
  -1   5   6     2122.01     2459.36     91.50 o 
   0   5   6        2.24       -8.58      8.58 o 
   1   5   6     2124.40     2325.48     61.88 o 
   2   5   6     2004.72     2211.14     63.07 o 
   3   5   6       61.40       57.44     12.23 o 
   4   5   6       36.76       40.38      3.60 o 
   5   5   6      230.64      222.56      9.09 o 
   6   5   6       33.39       32.10      5.11 o 
   7   5   6        7.62        4.29      3.68 o 
  -7   6   6       16.72       17.97      3.27 o 
  -6   6   6      134.27      141.43      8.78 o 
  -5   6   6      297.14      312.54      8.47 o 
  -4   6   6       15.59       10.21      3.27 o 
  -3   6   6      118.62      125.40      8.58 o 
  -1   6   6     2293.67     2636.22    106.61 o 
   0   6   6      587.39      616.78     55.55 o 
   1   6   6     2286.53     2505.52    120.09 o 
   2   6   6     1831.98     1946.27     62.50 o 
   3   6   6      119.28      121.70     11.23 o 
   4   6   6       15.28       19.06      7.97 o 
   5   6   6      296.60      313.69     10.96 o 
   6   6   6      135.25      144.84      7.22 o 
   7   6   6       16.83       20.73      4.08 o 
  -6   7   6       57.86       58.00      6.94 o 
  -5   7   6       40.55       37.77      4.47 o 
  -4   7   6      283.73      294.91     15.52 o 
  -3   7   6       73.88       78.02      7.35 o 
  -2   7   6       70.64       85.37      6.54 o 
  -1   7   6       93.92      118.86     25.32 o 
   0   7   6      489.67      515.89     55.96 o 
   1   7   6       93.43      126.62     29.82 o 
   2   7   6       71.10       87.30      5.46 o 
   3   7   6       72.71       73.54      4.03 o 
   4   7   6      284.06      294.25      8.54 o 
   5   7   6       41.42       38.60      4.33 o 
   6   7   6       58.59       57.55      4.62 o 
   7   7   6       21.84       21.24      3.27 o 
  -6   8   6       10.92       11.03      3.27 o 
  -5   8   6       29.14       29.82      5.72 o 
  -4   8   6      315.22      309.41     11.12 o 
  -3   8   6       58.38       65.76      6.94 o 
  -2   8   6       10.42       11.85      3.27 o 
  -1   8   6      370.13      427.82      8.14 o 
   0   8   6       36.37       35.04      2.98 o 
   1   8   6      369.45      446.27      9.80 o 
   2   8   6       10.52        7.76      2.15 o 
   3   8   6       58.56       65.84      4.89 o 
   4   8   6      314.30      306.77      8.92 o 
   5   8   6       29.34       27.94      3.60 o 
   6   8   6       11.09        6.66      1.86 o 
  -6   9   6       69.11       78.83      6.54 o 
  -5   9   6        1.06       -1.23      2.04 o 
  -4   9   6       68.79       57.59      6.94 o 
  -2   9   6       61.70       71.20      7.15 o 
  -1   9   6      342.96      362.49      7.87 o 
   0   9   6      397.24      373.52      9.63 o 
   1   9   6      343.34      352.94      9.55 o 
   2   9   6       61.25       54.98      5.20 o 
   3   9   6      156.44      154.81     12.25 o 
   4   9   6       69.20       60.99      5.42 o 
   5   9   6        1.06        2.82      1.57 o 
   6   9   6       69.24       74.40      4.33 o 
  -5  10   6       13.40       12.62      2.02 o 
  -4  10   6       70.57       72.73      5.05 o 
  -3  10   6        0.29       -0.41      2.04 o 
  -2  10   6      207.01      197.25      6.99 o 
  -1  10   6      129.60      133.52      5.13 o 
   0  10   6     1308.00     1241.24     15.53 o 
   1  10   6      129.73      135.36      8.07 o 
   2  10   6      206.93      193.76     13.48 o 
   3  10   6        0.28        1.05      2.66 o 
   4  10   6       70.95       71.34      5.72 o 
   5  10   6       13.63       13.42      1.77 o 
  -4  11   6       12.83        5.72      2.45 o 
  -3  11   6       30.85       31.86      4.90 o 
  -2  11   6       51.01       49.97      3.77 o 
  -1  11   6      111.05      106.10      4.65 o 
   0  11   6      138.90      145.13      5.54 o 
   1  11   6      111.95      111.23      5.95 o 
   2  11   6       50.87       46.43      5.05 o 
   3  11   6       30.55       26.37      3.47 o 
   4  11   6       12.84       13.15      2.44 o 
   5  11   6       18.79       28.59      4.08 o 
  -4  12   6        5.32        1.23      1.23 o 
  -3  12   6        6.27        8.17      2.45 o 
  -2  12   6        8.12        6.43      1.48 o 
  -1  12   6       77.78       69.21      4.40 o 
   0  12   6       38.10       47.69      3.73 o 
   1  12   6       78.09       72.76      4.56 o 
   2  12   6        8.13        8.45      2.03 o 
   3  12   6        6.24        5.88      1.72 o 
   4  12   6        5.23        4.75      1.63 o 
  -3  13   6        3.87        1.23      1.63 o 
  -2  13   6       56.11       53.95      4.04 o 
  -1  13   6       23.56       20.62      3.02 o 
   0  13   6        8.31        7.30      1.57 o 
   1  13   6       23.63       26.37      3.52 o 
   2  13   6       56.07       50.77      3.42 o 
   3  13   6        3.93        4.90      2.45 o 
   0  14   6        5.37        8.01      1.73 o 
   1  14   6        8.60        5.31      2.45 o 
   1   0   7     2856.42     2586.26     48.71 o 
   2   0   7     2750.14     2640.04     72.30 o 
   3   0   7     2002.99     1998.20     70.26 o 
   4   0   7        7.22       11.03      7.76 o 
   5   0   7       43.95       44.69      2.44 o 
   6   0   7      197.92      172.39      5.08 o 
   7   0   7      113.48      121.33      6.20 o 
   8   0   7       10.21       11.03      2.45 o 
  -8   1   7        6.11       10.21      2.45 o 
  -7   1   7       80.21       78.79      3.93 o 
  -6   1   7       11.96       12.52      1.50 o 
  -5   1   7       52.16       56.25      2.40 o 
  -4   1   7     1118.90     1126.95     64.54 o 
  -2   1   7      406.73      377.42     31.04 o 
  -1   1   7     1619.28     1636.31     60.86 o 
   0   1   7      322.05      314.11     25.73 o 
   1   1   7     1626.42     1652.64     51.87 o 
   2   1   7      410.66      349.64     29.41 o 
   3   1   7     2751.64     2799.40     59.16 o 
   5   1   7       52.67       57.80      2.95 o 
   6   1   7       12.07       14.52      1.57 o 
   7   1   7       80.49       82.11      5.20 o 
   8   1   7        6.10        6.13      1.63 o 
  -7   2   7       29.27       27.77      2.85 o 
  -6   2   7       92.30       97.00      3.96 o 
  -5   2   7       15.71       17.25      1.50 o 
  -4   2   7      114.39      114.37     22.06 o 
  -1   2   7     5680.43     5709.73    197.70 o 
   0   2   7     1201.95     1188.63     52.69 o 
   1   2   7     5692.80     5758.93    124.99 o 
   2   2   7     3003.88     3100.88     47.76 o 
   3   2   7      595.34      611.88     49.42 o 
   5   2   7       15.71       19.47      1.88 o 
   6   2   7       92.94       95.23      4.02 o 
   7   2   7       29.43       29.40      3.31 o 
  -7   3   7       65.64       62.90      6.13 o 
  -6   3   7        0.58       -0.28      1.09 o 
  -5   3   7      126.62      131.50      3.89 o 
  -4   3   7       26.68       26.22      2.10 o 
  -1   3   7      471.89      483.21     31.04 o 
   0   3   7      583.82      552.24     37.99 o 
   1   3   7      469.63      541.62     42.89 o 
   2   3   7     2198.22     2156.28     94.36 o 
   3   3   7      803.77      928.85     65.76 o 
   4   3   7       27.82       28.21      2.36 o 
   5   3   7      127.96      137.02      5.34 o 
   6   3   7        0.60        1.38      1.86 o 
   7   3   7       65.90       61.48      5.54 o 
  -7   4   7       56.33       57.59      4.01 o 
  -6   4   7       36.62       37.75      3.12 o 
  -5   4   7       24.97       21.92      2.33 o 
  -4   4   7       96.68      105.29      4.05 o 
  -1   4   7     4807.89     5177.28    117.23 o 
   0   4   7      776.16      862.68     53.51 o 
   1   4   7     4801.70     5335.76    147.05 o 
   2   4   7      584.51      642.92     55.96 o 
   3   4   7       62.49       87.41     24.10 o 
   4   4   7       97.08      109.21      5.63 o 
   5   4   7       24.44       24.99      5.92 o 
   6   4   7       36.28       42.62      4.33 o 
   7   4   7       56.45       57.74      3.36 o 
  -7   5   7        0.10        1.63      1.63 o 
  -6   5   7       26.35       23.82      2.70 o 
  -5   5   7       38.40       34.13      3.05 o 
  -4   5   7       33.84       32.27      3.24 o 
  -3   5   7      236.73      271.63     11.85 o 
  -1   5   7       70.77       49.83     13.89 o 
   0   5   7     1915.97     1929.99     88.64 o 
   1   5   7       69.33       75.97     19.61 o 
   2   5   7     1373.02     1605.26     96.40 o 
   3   5   7      236.63      269.61     11.85 o 
   4   5   7       33.34       34.33      4.29 o 
   5   5   7       38.56       40.50      4.33 o 
   6   5   7       26.34       24.10      3.47 o 
   7   5   7        0.11       -0.82      1.28 o 
  -7   6   7       26.01       29.82      4.08 o 
  -6   6   7       22.70       16.52      2.55 o 
  -5   6   7       32.97       30.61      2.92 o 
  -4   6   7       79.25       79.65      8.17 o 
  -3   6   7       28.13       39.62      4.90 o 
  -1   6   7      806.73      891.27     62.90 o 
   0   6   7      132.40      182.58     31.04 o 
   1   6   7      807.98      821.83     69.44 o 
   2   6   7      228.63      222.61     39.21 o 
   3   6   7       27.64       30.80      2.97 o 
   4   6   7       79.25       83.13      5.49 o 
   5   6   7       32.98       39.92      5.92 o 
   6   6   7       22.66       14.52      2.73 o 
   7   6   7       25.89       25.47      3.68 o 
  -6   7   7       13.02       17.16      4.08 o 
  -5   7   7       30.18       30.46      4.04 o 
  -4   7   7        4.70        5.31      3.27 o 
  -3   7   7      109.58      112.33      8.58 o 
  -2   7   7       22.49       22.47      3.68 o 
  -1   7   7       12.01       37.99     15.11 o 
   0   7   7      360.83      402.75     49.42 o 
   1   7   7       11.88       22.91      2.27 o 
   2   7   7       22.49       24.51      3.14 o 
   3   7   7      110.64      117.07      6.28 o 
   4   7   7        4.34        3.14      1.56 o 
   5   7   7       30.32       27.52      3.60 o 
   6   7   7       12.89       12.84      3.68 o 
  -6   8   7       27.55       27.37      4.49 o 
  -5   8   7       46.15       40.44      5.72 o 
  -4   8   7       67.74       66.81      5.49 o 
  -3   8   7       15.21       14.70      3.68 o 
  -2   8   7      206.97      213.63     11.44 o 
  -1   8   7       72.18       66.02      3.18 o 
   0   8   7      640.18      704.63     12.03 o 
   1   8   7       72.34       65.45      4.41 o 
   2   8   7      208.85      198.67      8.94 o 
   3   8   7       15.06       21.22      3.09 o 
   4   8   7       67.66       72.62      4.44 o 
   5   8   7       46.14       36.77      5.31 o 
   6   8   7       27.88       27.20      3.18 o 
  -6   9   7       29.79       33.90      4.08 o 
  -5   9   7        2.44        0.82      2.04 o 
  -4   9   7       94.04       86.59      8.17 o 
  -3   9   7      146.00      153.49      7.20 o 
  -2   9   7        8.12       13.25      3.06 o 
  -1   9   7      154.27      148.20      5.13 o 
   0   9   7      128.85      118.11      6.53 o 
   1   9   7      153.83      155.91      8.23 o 
   2   9   7        8.24        6.84      2.10 o 
   3   9   7      145.34      141.99      8.03 o 
   4   9   7       93.84       97.98      5.04 o 
   5   9   7        2.36       -0.71      3.27 o 
   6   9   7       29.71       31.88      2.89 o 
  -5  10   7       14.75        8.58      2.86 o 
  -4  10   7       17.04       18.59      2.89 o 
  -3  10   7       28.32       33.96      3.60 o 
  -2  10   7       49.43       49.22      3.54 o 
  -1  10   7      229.57      238.20      6.75 o 
   0  10   7      224.49      243.15      7.00 o 
   1  10   7      228.74      234.30     10.54 o 
   2  10   7       49.28       52.05      5.34 o 
   3  10   7       28.33       31.89      4.18 o 
   4  10   7       16.87       22.13      5.31 o 
   5  10   7       14.76        8.81      2.02 o 
  -4  11   7        1.09       -0.41      1.63 o 
  -3  11   7       33.91       31.86      4.90 o 
  -2  11   7       83.47       83.16      4.56 o 
  -1  11   7      264.82      249.86      6.94 o 
   0  11   7       16.41       19.81      2.44 o 
   1  11   7      264.83      251.91      8.68 o 
   2  11   7       83.09       82.59      6.62 o 
   3  11   7       33.69       32.33      3.89 o 
   4  11   7        1.15       -0.95      1.28 o 
  -3  12   7       10.33       11.44      2.86 o 
  -2  12   7       50.12       46.47      9.80 o 
  -1  12   7        3.57        3.03      1.56 o 
   0  12   7       77.26       85.55      4.85 o 
   1  12   7        3.74        4.83      2.33 o 
   2  12   7       50.13       48.87      3.76 o 
   3  12   7       10.23        9.81      1.89 o 
   4  12   7        2.68        2.45      1.44 o 
  -2  13   7       70.20       62.49      5.72 o 
  -1  13   7       54.39       51.89      4.33 o 
   0  13   7        0.14        1.17      1.19 o 
   1  13   7       54.45       48.26      3.52 o 
   2  13   7       70.40       65.94      3.66 o 
   3  13   7       23.56       29.82      4.08 o 
   0  14   7        2.47        1.63      1.63 o 
   0   0   8    19665.88    18107.61    195.25 o 
   1   0   8       26.34       13.24      4.88 o 
   2   0   8     3170.66     3174.96     55.46 o 
   3   0   8      203.24      250.80     26.55 o 
   4   0   8      819.33      838.17     52.69 o 
   5   0   8       48.19       43.66      2.44 o 
   6   0   8       13.49       18.27      1.97 o 
   7   0   8        2.60        2.11      2.04 o 
  -7   1   8       45.30       42.86      3.72 o 
  -6   1   8       16.24       16.08      2.10 o 
  -5   1   8       11.78        8.12      1.38 o 
  -4   1   8     1229.44     1248.67     68.62 o 
  -2   1   8     3045.34     2689.73     87.41 o 
  -1   1   8     3255.41     3045.10     87.82 o 
   0   1   8      599.67      498.33     34.31 o 
   1   1   8     3249.62     3216.65     78.43 o 
   2   1   8     3035.02     2818.27     49.78 o 
   3   1   8     5463.08     5396.81     69.39 o 
   5   1   8       11.58        7.51      1.46 o 
   6   1   8       16.43       16.07      1.82 o 
   7   1   8       45.24       40.64      3.75 o 
  -7   2   8        0.23       -0.16      1.36 o 
  -6   2   8        6.16        8.11      1.41 o 
  -5   2   8      159.49      165.60      4.30 o 
  -4   2   8      212.43      223.85     10.03 o 
  -1   2   8      500.17      481.62     32.06 o 
   0   2   8     2303.64     2200.80     74.75 o 
   2   2   8     1728.47     1579.94     75.57 o 
   3   2   8     1468.74     1468.84     79.24 o 
   4   2   8      210.01      241.67      7.07 o 
   5   2   8      158.07      158.88      5.56 o 
   6   2   8        6.05        8.37      2.26 o 
   7   2   8        0.26        0.82      1.63 o 
  -7   3   8        2.69        3.68      2.45 o 
  -6   3   8       34.28       34.56      2.52 o 
  -5   3   8      180.14      207.31      6.33 o 
  -4   3   8       84.68       90.66      3.75 o 
  -1   3   8     1438.84     1488.85     56.78 o 
   0   3   8       35.62       37.17     11.03 o 
   1   3   8     1436.91     1473.33     71.89 o 
   2   3   8     4679.76     5004.09    145.41 o 
   3   3   8      377.75      318.60     40.44 o 
   4   3   8       84.97       88.52      3.90 o 
   5   3   8      178.73      201.31      8.23 o 
   6   3   8       33.92       33.87      3.89 o 
   7   3   8        2.63        1.49      1.57 o 
  -7   4   8        7.33        9.21      2.25 o 
  -6   4   8       14.58       17.35      2.33 o 
  -5   4   8       95.35      103.59      5.87 o 
  -4   4   8       31.14       23.23      2.09 o 
  -1   4   8      170.42      209.54     24.51 o 
   0   4   8      353.12      393.35     37.58 o 
   1   4   8      172.66      180.54     28.59 o 
   2   4   8      427.93      452.17     49.02 o 
   3   4   8      346.59      376.60     47.79 o 
   4   4   8       30.39       21.20      4.49 o 
   5   4   8       95.51      104.57      6.20 o 
   6   4   8       14.81       16.26      2.89 o 
   7   4   8        7.41        8.13      1.56 o 
  -7   5   8       14.96       25.73      4.08 o 
  -6   5   8       17.45       21.28      2.51 o 
  -5   5   8      381.27      387.62      9.43 o 
  -4   5   8      286.16      279.46      8.64 o 
  -3   5   8      382.55      428.07     15.11 o 
  -1   5   8      943.99     1029.74     60.86 o 
   0   5   8      272.10      233.64     32.27 o 
   1   5   8      943.68     1128.99     75.57 o 
   2   5   8      488.78      546.93     57.59 o 
   3   5   8      380.85      435.96     10.21 o 
   4   5   8      285.81      292.45      9.47 o 
   5   5   8      382.59      406.14     12.41 o 
   6   5   8       17.43       16.31      3.02 o 
   7   5   8       15.09       18.82      2.60 o 
  -7   6   8       12.10       22.06      3.68 o 
  -6   6   8       31.57       28.92      3.14 o 
  -5   6   8       51.61       48.33      4.56 o 
  -4   6   8      641.42      639.65     22.06 o 
  -3   6   8       80.52       74.34      6.94 o 
  -1   6   8      389.52      361.49     40.44 o 
   0   6   8      339.63      361.90     43.30 o 
   1   6   8      392.28      409.28     49.42 o 
   2   6   8      647.91      766.28     73.12 o 
   3   6   8       80.56       83.81      4.81 o 
   4   6   8      642.25      657.03     14.86 o 
   5   6   8       51.28       49.40      4.76 o 
   6   6   8       31.21       31.54      3.75 o 
   7   6   8       12.23       13.66      2.15 o 
  -6   7   8        1.67        2.45      2.86 o 
  -5   7   8       68.65       73.59      5.75 o 
  -4   7   8       75.28       75.97      8.17 o 
  -3   7   8      324.48      363.12     15.52 o 
  -2   7   8       47.60       43.71      4.90 o 
   0   7   8        2.40       48.20     17.56 o 
   1   7   8      463.06      498.29      9.73 o 
   2   7   8       47.13       50.67      7.56 o 
   3   7   8      326.20      361.29     10.35 o 
   4   7   8       74.89       79.28      4.68 o 
   5   7   8       67.96       68.38      5.29 o 
   6   7   8        1.65        4.84      1.96 o 
  -6   8   8       18.91       15.11      3.27 o 
  -5   8   8       15.44       17.56      4.08 o 
  -4   8   8       25.84       13.07      4.08 o 
  -3   8   8       84.43       91.50      8.17 o 
  -2   8   8      198.84      200.56     10.62 o 
  -1   8   8      475.98      464.71     12.68 o 
   0   8   8     1176.52     1335.00     16.76 o 
   1   8   8      475.71      475.97     10.35 o 
   2   8   8      198.62      195.34      8.78 o 
   3   8   8       84.24       95.73      4.85 o 
   4   8   8       25.36       17.20      2.43 o 
   5   8   8       15.32       18.61      2.94 o 
   6   8   8       19.13       14.59      2.44 o 
  -6   9   8       10.54        7.35      2.45 o 
  -5   9   8        0.65        0.41      2.45 o 
  -4   9   8        2.01       -0.41      2.45 o 
  -3   9   8       28.11       25.93      3.14 o 
  -2   9   8       56.09       56.33      4.47 o 
  -1   9   8      672.33      711.48     13.03 o 
   0   9   8     1587.24     1585.81     19.82 o 
   1   9   8      670.38      709.89     17.46 o 
   2   9   8       56.34       51.44      5.05 o 
   3   9   8       27.98       22.14      3.53 o 
   4   9   8        2.02        2.82      1.48 o 
   5   9   8        0.61        1.39      1.36 o 
   6   9   8       10.64        8.13      1.57 o 
  -5  10   8        7.25        6.54      2.45 o 
  -4  10   8        0.76        0.52      3.27 o 
  -3  10   8       26.89       28.37      3.27 o 
  -2  10   8       36.12       31.26      3.47 o 
  -1  10   8      271.49      266.49      8.48 o 
   0  10   8       50.62       56.47      3.48 o 
   1  10   8      270.76      283.96     11.67 o 
   2  10   8       36.22       33.58      4.41 o 
   3  10   8       26.95       28.90      4.12 o 
   4  10   8        0.82       -0.31      1.86 o 
   5  10   8        7.17        8.37      1.38 o 
  -4  11   8       26.02       17.97      3.27 o 
  -3  11   8       64.39       51.06      5.72 o 
  -2  11   8       23.23       22.18      3.88 o 
  -1  11   8        4.86        4.88      1.86 o 
   0  11   8      540.61      511.30     11.83 o 
   1  11   8        4.78        5.13      2.27 o 
   2  11   8       23.17       14.98      3.18 o 
   3  11   8       64.92       56.07      5.00 o 
   4  11   8       26.19       21.72      2.89 o 
  -3  12   8       16.56       21.65      3.68 o 
  -2  12   8        1.98        2.86      2.25 o 
  -1  12   8        0.20        0.54      1.41 o 
   0  12   8       21.72       22.98      2.70 o 
   1  12   8        0.21        0.31      1.32 o 
   2  12   8        1.92        2.82      1.57 o 
   3  12   8       16.57       16.33      2.15 o 
   4  12   8       10.46        6.60      1.57 o 
  -1  13   8       55.56       45.69      3.89 o 
   0  13   8        0.02       -0.17      1.77 o 
   1  13   8       55.93       43.04      3.28 o 
   2  13   8       62.26       60.68      3.89 o 
   1   0   9     1255.12     1217.38     50.04 o 
   2   0   9      255.48      294.99     18.25 o 
   3   0   9       12.16       10.62      6.54 o 
   4   0   9      348.78      339.43     33.90 o 
   5   0   9       19.19       23.18      1.98 o 
   6   0   9       10.20       14.11      1.65 o 
   7   0   9        0.87        1.54      3.88 o 
  -7   1   9        3.86        0.31      1.66 o 
  -6   1   9        9.47       10.54      1.69 o 
  -5   1   9      167.22      177.15      5.56 o 
  -4   1   9       65.70       74.34     17.56 o 
  -2   1   9      510.77      557.55     42.07 o 
  -1   1   9      302.53      251.21     27.37 o 
   0   1   9     1063.66     1247.86     56.78 o 
   1   1   9      301.76      261.58     18.26 o 
   2   1   9      504.95      571.39     24.68 o 
   3   1   9     1959.93     1951.20     58.79 o 
   4   1   9       65.19       73.52      5.72 o 
   5   1   9      167.06      174.45      4.80 o 
   6   1   9        9.38       14.16      2.28 o 
   7   1   9        3.91        4.68      1.84 o 
  -7   2   9       30.74       37.17      5.31 o 
  -6   2   9       25.71       20.05      2.36 o 
  -5   2   9       24.54       24.84      2.40 o 
  -4   2   9      164.90      147.78     13.48 o 
  -1   2   9      260.10      229.88     16.67 o 
   0   2   9    10236.70    10044.94    167.47 o 
   1   2   9      260.93      269.99     25.73 o 
   2   2   9      986.07     1033.63     47.79 o 
   3   2   9      260.34      325.14     38.80 o 
   4   2   9      163.20      153.87      5.75 o 
   5   2   9       24.49       28.04      2.59 o 
   6   2   9       25.52       20.07      3.06 o 
   7   2   9       30.59       37.53      3.60 o 
  -7   3   9       41.63       38.40      4.90 o 
  -6   3   9      137.61      124.96      4.78 o 
  -5   3   9      544.89      544.51     10.11 o 
  -4   3   9      936.50      879.00     11.65 o 
  -1   3   9     1961.35     2035.78     69.03 o 
   0   3   9      380.58      373.74     33.49 o 
   1   3   9     1964.45     2007.60     86.19 o 
   2   3   9      270.69      282.25     35.94 o 
   3   3   9      557.90      633.94     58.00 o 
   4   3   9      937.69      886.55     15.30 o 
   5   3   9      547.41      545.72     13.29 o 
   6   3   9      137.71      142.20      7.22 o 
   7   3   9       41.55       40.79      3.60 o 
  -7   4   9        1.30        3.90      2.04 o 
  -6   4   9       34.02       31.44      2.96 o 
  -5   4   9      371.33      369.92     10.98 o 
  -4   4   9      445.32      441.86      8.25 o 
  -1   4   9       67.21       81.28     16.34 o 
   0   4   9      266.42      265.09     31.86 o 
   1   4   9       65.09       76.38     20.01 o 
   2   4   9      612.85      625.36     58.00 o 
   3   4   9      146.99      131.12     26.96 o 
   4   4   9      445.91      443.19     11.13 o 
   5   4   9      373.60      374.92     11.41 o 
   6   4   9       33.79       34.07      3.89 o 
   7   4   9        1.36        0.65      1.36 o 
  -7   5   9       49.68       48.80      3.43 o 
  -6   5   9       73.58       75.86      4.26 o 
  -5   5   9      332.41      331.58     12.25 o 
  -4   5   9      160.18      165.02     11.03 o 
  -3   5   9      109.46      125.81      8.58 o 
  -1   5   9       32.43       19.20      9.39 o 
   0   5   9       14.36       33.09     13.07 o 
   1   5   9       31.92       24.10     12.66 o 
   2   5   9      575.46      665.39     64.13 o 
   3   5   9      110.14      116.88      5.24 o 
   4   5   9      161.26      178.61     12.39 o 
   5   5   9      332.15      329.63     15.52 o 
   6   5   9       73.38       71.64      5.34 o 
   7   5   9       49.68       52.28      5.72 o 
  -7   6   9       38.46       37.58      4.49 o 
  -6   6   9      135.91      132.71      5.29 o 
  -5   6   9       17.35       21.77      3.47 o 
  -4   6   9        5.82        8.17      3.27 o 
  -3   6   9       19.50       17.97      3.68 o 
  -1   6   9      250.95      235.68     32.27 o 
   0   6   9      134.62      189.12     31.86 o 
   1   6   9      252.94      267.95     40.44 o 
   2   6   9      347.31      389.04     21.65 o 
   3   6   9       19.35       16.49      4.87 o 
   4   6   9        5.93        8.29      2.15 o 
   5   6   9       16.88       22.07      3.31 o 
   6   6   9      136.29      123.48      7.35 o 
   7   6   9       38.10       32.68      4.08 o 
  -6   7   9        2.91       -0.41      2.45 o 
  -5   7   9      115.71      130.89      7.65 o 
  -4   7   9       13.14        8.58      3.68 o 
  -3   7   9      150.32      156.03     10.21 o 
  -2   7   9      124.90      132.14      5.75 o 
  -1   7   9       35.67       28.18      3.68 o 
   0   7   9       56.42       53.83      3.79 o 
   1   7   9       35.48       29.49      3.31 o 
   2   7   9      124.31      132.74     19.61 o 
   3   7   9      149.25      161.36      7.04 o 
   4   7   9       13.61       11.00      2.03 o 
   5   7   9      116.24      127.68      7.20 o 
   6   7   9        3.01        5.51      2.02 o 
  -6   8   9       27.65       31.45      4.49 o 
  -5   8   9        4.83        4.70      2.31 o 
  -4   8   9       12.48        7.35      3.27 o 
  -3   8   9       19.17       20.42      4.08 o 
  -2   8   9      138.99      161.75      9.39 o 
  -1   8   9      263.04      265.52      7.45 o 
   0   8   9       61.23       72.94      4.06 o 
   1   8   9      259.88      256.80     11.04 o 
   2   8   9      139.16      152.83      8.07 o 
   3   8   9       18.69       18.89      2.25 o 
   4   8   9       12.72        9.70      1.86 o 
   5   8   9        4.76        6.05      2.15 o 
   6   8   9       27.60       28.60      3.18 o 
  -6   9   9       18.67       17.97      3.27 o 
  -5   9   9        1.65       -2.86      2.86 o 
  -4   9   9       98.99       98.44      8.58 o 
  -3   9   9       41.69       39.62      5.72 o 
  -2   9   9       18.86       13.48      3.27 o 
  -1   9   9      102.54      104.45      5.11 o 
   0   9   9      666.28      667.61     13.01 o 
   1   9   9      101.88      110.11      7.20 o 
   2   9   9       19.48       15.02      3.27 o 
   3   9   9       42.70       43.35      4.71 o 
   4   9   9       99.66      101.64      5.22 o 
   5   9   9        1.63        1.23      1.36 o 
   6   9   9       18.70       14.30      2.86 o 
  -5  10   9        0.10       -1.63      1.63 o 
  -4  10   9        2.67        2.64      5.51 o 
  -3  10   9      107.00       93.68      6.94 o 
  -2  10   9       31.37       27.78      4.49 o 
  -1  10   9       95.51      106.91      5.42 o 
   0  10   9      239.91      250.01      6.98 o 
   1  10   9       96.06       96.52      8.37 o 
   2  10   9       31.16       31.36      4.41 o 
   3  10   9      107.49      107.48      7.15 o 
   4  10   9        2.72        6.94      2.31 o 
  -4  11   9        0.80        2.86      1.63 o 
  -3  11   9       12.65       13.07      2.86 o 
  -2  11   9       54.79       53.92      6.13 o 
  -1  11   9      178.18      175.87      6.83 o 
   0  11   9      243.79      235.75      7.98 o 
   1  11   9      178.77      182.21      7.36 o 
   2  11   9       54.60       54.81      5.10 o 
   3  11   9       12.56       16.99      3.02 o 
   4  11   9        0.78        2.04      2.04 o 
  -2  12   9       72.89       82.10      6.94 o 
  -1  12   9       94.00       92.39      5.92 o 
   0  12   9       10.41        9.32      1.92 o 
   1  12   9       93.59       91.15      7.20 o 
   2  12   9       72.79       77.74      4.32 o 
   3  12   9        7.83        4.45      1.44 o 
   4  12   9        7.24        8.99      2.45 o 
  -1  13   9       93.20       80.76     11.64 o 
   0  13   9       44.96       42.27      4.04 o 
   1  13   9       93.56       92.85      5.58 o 
   2  13   9        0.59        0.82      1.08 o 
   0   0  10     2438.24     2102.36     75.97 o 
   1   0  10     3174.31     3010.50     63.68 o 
   2   0  10      417.82      412.71     23.05 o 
   3   0  10      984.42      948.86     57.59 o 
   4   0  10      102.37      146.38     24.51 o 
   5   0  10      376.95      363.04      6.64 o 
   6   0  10        0.11        1.28      1.96 o 
   7   0  10      135.66      159.16      6.75 o 
  -7   1  10        2.41        1.84      1.84 o 
  -6   1  10      160.96      152.02      5.89 o 
  -5   1  10       20.55       23.25      2.85 o 
  -4   1  10      399.84      400.76     13.09 o 
  -2   1  10      754.67      681.32     49.02 o 
  -1   1  10     1546.95     1471.69     67.80 o 
   0   1  10     3745.17     3639.82    101.30 o 
   1   1  10     1546.55     1457.43     68.01 o 
   2   1  10      756.86      649.52     28.39 o 
   3   1  10      755.83      818.45     40.07 o 
   4   1  10      400.71      425.93      7.66 o 
   5   1  10       21.05       23.69      2.33 o 
   6   1  10      162.51      162.89      7.49 o 
   7   1  10        2.34        1.75      1.57 o 
  -7   2  10       65.33       64.54      6.54 o 
  -6   2  10       10.63       10.53      2.33 o 
  -5   2  10      206.37      190.96      6.00 o 
  -4   2  10       34.08       33.20      4.08 o 
  -2   2  10     1025.65     1048.53     63.72 o 
  -1   2  10     1363.77     1269.10     66.99 o 
   0   2  10      753.71      780.98     49.42 o 
   1   2  10     1364.72     1297.69     58.82 o 
   2   2  10     1018.19     1035.88     45.15 o 
   3   2  10      677.07      679.05     55.14 o 
   4   2  10       34.11       34.31      4.08 o 
   5   2  10      205.54      189.27      7.65 o 
   6   2  10       10.79       11.09      2.31 o 
   7   2  10       65.43       56.74      4.70 o 
  -7   3  10       37.20       45.75      5.31 o 
  -6   3  10      116.50      110.29      4.23 o 
  -5   3  10      187.85      182.90      5.94 o 
  -4   3  10      195.93      195.59      5.38 o 
  -1   3  10      162.96      176.05     21.24 o 
   0   3  10     1001.12     1004.00     56.78 o 
   1   3  10      162.08      164.20     26.14 o 
   2   3  10      611.08      635.57     55.14 o 
   3   3  10      112.29      104.57     25.32 o 
   4   3  10      198.06      211.79     19.20 o 
   5   3  10      187.77      186.81      7.94 o 
   6   3  10      117.28      113.14      6.35 o 
   7   3  10       37.39       46.57      3.75 o 
  -7   4  10       19.24       22.06      3.68 o 
  -6   4  10       51.08       59.91      3.83 o 
  -5   4  10      159.76      161.08      7.33 o 
  -4   4  10       43.91       54.57      4.01 o 
  -1   4  10      556.12      659.26     45.34 o 
   0   4  10      128.54      121.72     22.47 o 
   1   4  10      554.99      591.46     53.51 o 
   2   4  10      563.52      655.18     62.09 o 
   3   4  10       23.40        9.80      9.39 o 
   4   4  10       43.88       52.21      4.06 o 
   5   4  10      160.26      159.67      7.65 o 
   6   4  10       50.76       64.39      5.20 o 
   7   4  10       19.35       15.12      2.31 o 
  -7   5  10        1.59        2.61      1.36 o 
  -6   5  10       40.49       43.19      3.28 o 
  -5   5  10      465.75      490.51     12.56 o 
  -4   5  10      124.04      134.38      9.80 o 
  -3   5  10      212.49      233.23     11.85 o 
  -1   5  10      586.11      582.47     47.38 o 
   0   5  10      585.18      740.95     59.23 o 
   1   5  10      584.27      619.23     59.23 o 
   2   5  10       53.28       61.68     20.42 o 
   3   5  10      210.64      240.21      7.65 o 
   4   5  10      123.40      122.97      6.33 o 
   5   5  10      464.50      522.43     19.61 o 
   6   5  10       40.88       37.06      4.04 o 
   7   5  10        1.67        1.63      2.04 o 
  -7   6  10       22.12       29.00      3.68 o 
  -6   6  10        7.84        3.27      2.02 o 
  -5   6  10      132.54      148.27     11.44 o 
  -4   6  10        6.87        6.94      2.86 o 
  -3   6  10      110.90      100.48      8.17 o 
  -1   6  10        4.16       -9.39      9.39 o 
   0   6  10       42.97       26.55     12.66 o 
   1   6  10        4.01       52.69     19.20 o 
   2   6  10      368.18      422.34     16.75 o 
   3   6  10      111.95      103.75      8.38 o 
   4   6  10        6.74        5.92      2.02 o 
   5   6  10      133.05      160.53     11.03 o 
   6   6  10        7.92        3.68      1.73 o 
   7   6  10       21.93       22.47      3.68 o 
  -6   7  10       43.95       49.83      6.13 o 
  -5   7  10       40.70       47.20      4.91 o 
  -4   7  10       59.39       53.92      6.94 o 
  -3   7  10       50.59       57.18      6.54 o 
  -2   7  10       38.34       50.99      3.72 o 
  -1   7  10      205.40      230.75      9.80 o 
   0   7  10      134.17      135.54      6.11 o 
   1   7  10      203.93      203.62      8.52 o 
   2   7  10       37.41       42.46     15.32 o 
   3   7  10       49.98       48.96      3.89 o 
   4   7  10       58.81       54.71      6.13 o 
   5   7  10       41.07       43.88      4.47 o 
   6   7  10       44.30       43.38      4.08 o 
  -6   8  10       68.29       66.99      6.13 o 
  -5   8  10       49.34       47.54      5.51 o 
  -4   8  10       15.89       13.89      4.08 o 
  -3   8  10        6.09       11.03      3.68 o 
  -2   8  10        7.71        8.17      2.45 o 
  -1   8  10      105.97       99.22      4.70 o 
   0   8  10      300.66      308.53     10.14 o 
   1   8  10      105.84       96.93      6.29 o 
   2   8  10        7.73        4.98      2.15 o 
   3   8  10        5.66        6.70      2.15 o 
   4   8  10       15.80       16.36      2.36 o 
   5   8  10       49.81       49.48      5.51 o 
   6   8  10       68.35       71.00      4.47 o 
  -5   9  10       14.08       18.79      4.08 o 
  -4   9  10       22.63       23.04      3.31 o 
  -3   9  10       92.60      128.26      9.80 o 
  -2   9  10       14.83       12.25      2.86 o 
  -1   9  10       74.70       84.62      4.56 o 
   0   9  10        5.09        3.98      1.72 o 
   1   9  10       75.44       86.22      6.35 o 
   2   9  10       14.64       13.62      3.02 o 
   3   9  10       92.70      106.05      7.04 o 
   4   9  10       22.58       20.62      2.74 o 
   5   9  10       13.88       13.89      3.27 o 
  -5  10  10        0.99        0.41      1.63 o 
  -4  10  10       26.36       23.93      3.68 o 
  -2  10  10        8.61        6.54      2.86 o 
  -1  10  10       61.42       65.07      4.20 o 
   0  10  10      689.94      679.50     16.13 o 
   1  10  10       62.38       72.89      6.20 o 
   2  10  10        8.74        9.34      3.02 o 
   3  10  10       79.61       84.50      6.33 o 
   4  10  10       26.56       19.31      3.14 o 
  -4  11  10       72.54       59.90      5.51 o 
  -2  11  10        6.78        2.45      2.04 o 
  -1  11  10       50.07       48.22      3.76 o 
   0  11  10        0.23        0.20      1.23 o 
   1  11  10       50.05       53.05      4.20 o 
   2  11  10        6.79        2.64      1.84 o 
   3  11  10        2.54       -1.84      2.02 o 
   4  11  10       72.21       70.44      4.88 o 
  -1  12  10       53.14       43.92      4.90 o 
   0  12  10       10.66        9.23      2.06 o 
   1  12  10       53.57       46.53      3.66 o 
   2  12  10        9.12        8.38      1.72 o 
   3  12  10        5.26        5.50      1.50 o 
  -1  13  10        9.78        6.74      1.66 o 
   0  13  10        5.29        2.45      1.73 o 
   1  13  10        9.95       12.51      2.26 o 
   2  13  10        5.59        4.90      2.45 o 
   1   0  11       60.61       64.40     10.23 o 
   2   0  11       58.25       56.00      9.44 o 
   3   0  11     1019.99     1047.71     63.31 o 
   4   0  11       38.50       38.82      3.18 o 
   5   0  11       75.50       72.31      4.30 o 
   6   0  11        1.04        2.45      2.02 o 
   7   0  11      378.79      354.63      9.77 o 
  -7   1  11       94.49      110.33      5.46 o 
  -6   1  11       40.64       39.87      3.83 o 
  -5   1  11       67.27       88.44      5.05 o 
  -4   1  11      167.37      176.74     11.64 o 
  -3   1  11      228.45      180.54     27.37 o 
  -2   1  11     1054.03      982.95     38.95 o 
  -1   1  11      249.26      274.08     31.45 o 
   0   1  11      993.56      838.98     51.47 o 
   1   1  11      252.51      267.70     20.41 o 
   2   1  11     1054.61      993.48     37.29 o 
   3   1  11      226.79      185.03     26.96 o 
   4   1  11      165.71      185.98      6.49 o 
   5   1  11       67.60       82.29      5.05 o 
   6   1  11       41.08       40.85      5.31 o 
   7   1  11       94.80      109.27      5.63 o 
  -7   2  11      122.18      124.58      8.17 o 
  -6   2  11       78.54       76.71      5.95 o 
  -5   2  11       28.28       29.04      2.52 o 
  -4   2  11       83.34       90.83      4.51 o 
  -2   2  11      219.47      197.70     29.41 o 
  -1   2  11      999.93      995.43     60.86 o 
   0   2  11     5070.31     4960.79    128.67 o 
   1   2  11      998.51     1004.41     54.33 o 
   2   2  11      220.18      224.66     29.82 o 
   3   2  11       24.33       21.26     13.68 o 
   4   2  11       84.41       96.03      6.66 o 
   5   2  11       28.76       28.95      3.31 o 
   6   2  11       78.41       76.24      5.20 o 
   7   2  11      122.68      129.14      6.20 o 
  -7   3  11       15.89       20.42      3.68 o 
  -6   3  11        4.88        7.82      1.91 o 
  -5   3  11      478.95      482.24      9.52 o 
  -4   3  11      130.50      139.89      6.16 o 
  -1   3  11      825.92      906.38     49.83 o 
   0   3  11      277.49      221.39     28.18 o 
   1   3  11      827.47      958.26     63.72 o 
   2   3  11        5.91        0.41      5.72 o 
   3   3  11      540.65      459.93     52.28 o 
   4   3  11      131.25      136.64      8.25 o 
   5   3  11      479.65      481.52     12.56 o 
   6   3  11        4.98        8.06      3.47 o 
   7   3  11       15.69       15.94      2.60 o 
  -7   4  11       10.17       10.62      2.45 o 
  -6   4  11      173.37      183.35      6.48 o 
  -5   4  11      288.71      290.58      9.81 o 
  -4   4  11      356.33      345.88     16.34 o 
  -3   4  11      166.12      154.40      8.99 o 
  -1   4  11      337.20      444.41     38.80 o 
   0   4  11       25.54       13.89     10.21 o 
   1   4  11      334.57      415.00     45.75 o 
   2   4  11      144.79      210.36     36.35 o 
   3   4  11      166.35      164.75      6.10 o 
   4   4  11      355.35      349.60     10.18 o 
   5   4  11      289.15      283.03      9.96 o 
   6   4  11      172.70      180.14      8.09 o 
   7   4  11       10.09       13.21      2.45 o 
  -7   5  11        5.68        3.52      3.27 o 
  -6   5  11       91.56       85.75      4.39 o 
  -5   5  11      327.13      327.83     10.21 o 
  -4   5  11       82.24       78.43      7.76 o 
  -3   5  11        3.86        0.00      2.04 o 
  -1   5  11       27.45       12.66      8.99 o 
   0   5  11        7.28      -10.21     10.21 o 
   1   5  11       28.06       25.32     13.07 o 
   2   5  11      163.55      111.10     27.37 o 
   3   5  11        3.61        5.37      1.69 o 
   4   5  11       82.30       75.34      5.20 o 
   5   5  11      325.07      329.63     15.52 o 
   6   5  11       91.29       87.77      5.92 o 
   7   5  11        5.64        8.58      1.73 o 
  -6   6  11       12.37       15.30      2.73 o 
  -5   6  11       74.15       67.80      8.17 o 
  -4   6  11      153.02      147.46     11.03 o 
  -3   6  11        1.95        0.82      2.04 o 
  -2   6  11      206.32      207.91     10.21 o 
   0   6  11        0.57        9.39      8.99 o 
   1   6  11        9.11       29.82     14.70 o 
   2   6  11      208.64      233.39     15.52 o 
   3   6  11        1.99        1.59      1.28 o 
   4   6  11      153.50      156.77      7.49 o 
   5   6  11       73.92       76.38      8.17 o 
   6   6  11       12.18       11.53      5.11 o 
   7   6  11       57.32       62.90      5.31 o 
  -6   7  11       12.99       12.25      3.27 o 
  -5   7  11       59.78       65.36      5.49 o 
  -4   7  11        1.95       -1.23      2.45 o 
  -3   7  11      128.59      136.02      9.80 o 
  -2   7  11      102.36       91.50      7.35 o 
  -1   7  11       47.98       44.91      2.90 o 
   0   7  11       46.78       50.35      2.59 o 
   1   7  11       47.68       45.23      2.98 o 
   2   7  11      103.09       92.39      7.88 o 
   3   7  11      129.42      128.80      6.46 o 
   4   7  11        1.89        2.66      1.73 o 
   5   7  11       59.50       57.82      4.91 o 
   6   7  11       12.98       11.48      2.44 o 
  -6   8  11       17.30       16.75      3.27 o 
  -5   8  11       51.71       56.67     10.62 o 
  -4   8  11       73.75       66.58      7.76 o 
  -3   8  11      301.93      278.98     14.30 o 
  -2   8  11        2.89        0.00      1.63 o 
  -1   8  11       81.55       98.34      4.63 o 
   0   8  11      358.98      397.26      9.49 o 
   1   8  11       81.96       94.66      6.07 o 
   2   8  11        2.93        1.07      1.86 o 
   3   8  11      303.01      258.00     10.47 o 
   4   8  11       74.31       73.24      4.48 o 
   5   8  11       52.11       53.11      8.37 o 
   6   8  11       17.12       18.79      3.68 o 
  -5   9  11        3.88        3.68      2.45 o 
  -4   9  11       19.17       11.85      3.27 o 
  -3   9  11       86.38      111.51      8.99 o 
  -2   9  11        2.48        0.00      1.63 o 
  -1   9  11      273.60      264.91      7.92 o 
   0   9  11       71.21       79.01      4.61 o 
   1   9  11      273.37      274.39     11.09 o 
   2   9  11        2.47        2.92      1.62 o 
   3   9  11       86.30       96.94      8.99 o 
   4   9  11       19.21       13.82      2.16 o 
   5   9  11        3.84        1.63      1.63 o 
  -5  10  11        6.41        2.86      2.04 o 
  -4  10  11        1.46        0.82      2.04 o 
  -2  10  11       20.71       22.06      4.08 o 
  -1  10  11        8.84        5.01      1.56 o 
   0  10  11       43.31       43.94      3.42 o 
   1  10  11        8.63        4.21      2.26 o 
   2  10  11       20.89       22.04      3.32 o 
   3  10  11       10.37        2.92      1.73 o 
   4  10  11        1.41        1.89      2.04 o 
   5  10  11        6.45        3.68      1.63 o 
  -4  11  11       13.72       18.79      3.27 o 
  -2  11  11       15.36       17.97      3.68 o 
  -1  11  11       39.90       41.35      6.13 o 
   0  11  11       35.43       44.53      4.76 o 
   1  11  11       39.72       39.56      3.49 o 
   2  11  11       15.36       14.98      2.72 o 
   3  11  11        6.04        4.14      4.08 o 
   4  11  11       14.00       12.70      3.06 o 
  -1  12  11       32.07       34.61      4.49 o 
   0  12  11       60.02       49.42      4.76 o 
   1  12  11       31.95       33.01      3.72 o 
   2  12  11       36.38       43.36      3.23 o 
   3  12  11        8.20        5.17      1.32 o 
  -1  13  11        9.62        4.08      2.04 o 
   0  13  11        0.01        1.23      2.04 o 
   1  13  11        9.40       12.27      4.70 o 
   2  13  11       27.82       31.71      3.18 o 
   0   0  12      107.51      147.46     23.28 o 
   1   0  12      730.30      739.65     47.59 o 
   2   0  12        3.51       -4.12      4.12 o 
   3   0  12      155.36      142.15     24.10 o 
   4   0  12      294.64      276.28     10.42 o 
   5   0  12      265.42      258.15     11.85 o 
   6   0  12       30.55       22.35      3.14 o 
   7   0  12       77.40       87.83      5.00 o 
  -7   1  12       90.78       89.92      4.88 o 
  -6   1  12       77.66       77.34      4.88 o 
  -5   1  12      153.97      130.96      6.16 o 
  -4   1  12        6.73       10.26      3.27 o 
  -3   1  12      138.01      156.44     25.73 o 
  -2   1  12      145.48      110.46     13.64 o 
  -1   1  12     1119.47     1158.63     44.92 o 
   0   1  12      551.85      464.24     28.58 o 
   1   1  12     1121.98     1131.66     43.62 o 
   2   1  12      145.33      146.16     15.31 o 
   3   1  12      136.82      142.15     24.51 o 
   4   1  12        6.99       13.49      2.02 o 
   5   1  12      152.90      131.53      6.35 o 
   6   1  12       77.14       66.58      6.54 o 
   7   1  12       90.90       95.23      7.97 o 
  -7   2  12      117.55      126.62      8.17 o 
  -6   2  12        8.08        6.64      1.51 o 
  -5   2  12       76.59       86.25      4.09 o 
  -4   2  12       58.95       70.26      6.54 o 
  -2   2  12       69.61      111.92     22.47 o 
  -1   2  12      398.30      435.42     42.89 o 
   0   2  12     1404.20     1551.35     75.16 o 
   1   2  12      395.05      449.31     38.40 o 
   2   2  12       69.73       67.40     17.56 o 
   3   2  12      109.31      106.66     16.29 o 
   4   2  12       59.89       73.20      5.93 o 
   5   2  12       77.10       84.76      5.34 o 
   6   2  12        8.04        8.17      2.86 o 
   7   2  12      118.21      126.22      5.92 o 
  -7   3  12       40.27       32.68      4.08 o 
  -6   3  12       70.48       63.41      3.87 o 
  -5   3  12       45.94       37.29      3.72 o 
  -4   3  12      152.55      136.84      9.39 o 
  -1   3  12      619.58      603.71     42.07 o 
   0   3  12      384.11      388.86     38.80 o 
   1   3  12      624.11      699.70     56.37 o 
   2   3  12        3.40        9.39      9.39 o 
   3   3  12      109.18      129.48     29.82 o 
   4   3  12      153.81      138.66     48.40 o 
   5   3  12       45.16       40.39      3.89 o 
   6   3  12       70.61       64.78      5.72 o 
   7   3  12       40.32       42.77      4.29 o 
  -7   4  12       34.17       31.45      3.68 o 
  -6   4  12       29.37       28.63      2.73 o 
  -5   4  12       74.24       77.76      6.33 o 
  -4   4  12       38.30       33.38      4.29 o 
  -3   4  12       39.13       33.90      4.49 o 
  -1   4  12      131.26       86.59     17.97 o 
   0   4  12       38.08       48.61     16.34 o 
   1   4  12      132.48       86.59     22.47 o 
   2   4  12      339.48      412.55     51.87 o 
   3   4  12       38.53       35.68      3.14 o 
   4   4  12       38.20       30.20      3.28 o 
   5   4  12       73.67       82.61     10.01 o 
   6   4  12       29.02       29.65      3.72 o 
   7   4  12       33.97       37.39      3.18 o 
  -7   5  12        3.96        3.27      2.04 o 
  -6   5  12       12.01       15.70      2.05 o 
  -5   5  12       43.88       46.97      6.94 o 
  -4   5  12       32.64       35.54      5.72 o 
  -3   5  12      189.83      175.23     10.21 o 
  -1   5  12      902.90      918.63     61.68 o 
   0   5  12      139.90      145.00     28.59 o 
   1   5  12      901.37      898.21     73.93 o 
   2   5  12        9.58       10.21     10.21 o 
   3   5  12      191.07      175.49      5.95 o 
   4   5  12       32.52       37.46      3.75 o 
   5   5  12       43.65       42.89      6.13 o 
   6   5  12       11.77       19.01      3.18 o 
   7   5  12        3.91        4.45      1.28 o 
  -6   6  12       34.32       34.11      3.75 o 
  -5   6  12       94.86       91.09      9.39 o 
  -4   6  12      100.70       96.81      8.99 o 
  -3   6  12       66.44       76.38      7.35 o 
  -2   6  12       82.47       79.65      6.54 o 
   0   6  12       44.58       42.89     16.75 o 
   1   6  12      271.43      330.04     47.38 o 
   2   6  12       83.87       84.74      6.12 o 
   3   6  12       66.60       69.27      6.94 o 
   4   6  12      100.41       91.44      5.92 o 
   5   6  12       94.39       99.26      8.99 o 
   6   6  12       34.43       33.72      3.60 o 
  -6   7  12      113.63      117.23      8.58 o 
  -5   7  12      163.80      162.78      8.23 o 
  -4   7  12       25.71       26.14      5.31 o 
  -3   7  12      184.06      198.92     11.85 o 
  -2   7  12       35.71       42.48      4.90 o 
  -1   7  12       16.31       18.56      2.44 o 
   0   7  12      162.61      158.44      4.60 o 
   1   7  12       16.20       17.00      2.26 o 
   2   7  12       36.38       38.41      7.97 o 
   3   7  12      183.53      197.97      7.91 o 
   4   7  12       25.80       20.30      3.14 o 
   5   7  12      163.78      165.24      8.07 o 
   6   7  12      114.11      110.29      8.17 o 
  -6   8  12       20.54       16.75      3.68 o 
  -5   8  12       77.00       75.36      5.46 o 
  -4   8  12        7.68        8.17      3.68 o 
  -3   8  12       93.38      105.79      8.99 o 
  -1   8  12       36.32       39.52      3.05 o 
   0   8  12      150.05      147.25      5.89 o 
   1   8  12       36.67       39.20      2.96 o 
   2   8  12       18.44       17.94      2.94 o 
   3   8  12       94.11       92.38      6.46 o 
   4   8  12        7.56       10.59      3.36 o 
   5   8  12       76.64       67.24      4.88 o 
   6   8  12       20.63       10.21      2.86 o 
  -5   9  12        2.95        3.68      2.45 o 
  -4   9  12       35.15       30.63      5.31 o 
  -2   9  12        7.10        6.94      2.45 o 
  -1   9  12      136.92      136.64      5.73 o 
   0   9  12       26.90       25.55      3.60 o 
   1   9  12      137.21      126.34      8.99 o 
   2   9  12        6.96       10.51      2.52 o 
   3   9  12        3.50        2.80      2.25 o 
   4   9  12       34.80       29.37      3.75 o 
   5   9  12        3.06        0.00      2.04 o 
  -5  10  12        0.50        1.63      1.63 o 
  -4  10  12       32.25       32.68      4.90 o 
  -2  10  12        3.37        6.13      2.45 o 
  -1  10  12       15.09       17.49      2.33 o 
   0  10  12        5.01        3.19      2.15 o 
   1  10  12       15.24       18.97      3.31 o 
   2  10  12        3.38        2.72      1.83 o 
   3  10  12       18.32       17.91      3.68 o 
   4  10  12       31.91       34.92      3.72 o 
   5  10  12        0.51       -1.63      2.04 o 
  -4  11  12        7.79        6.94      2.04 o 
  -1  11  12        3.70        2.64      1.86 o 
   0  11  12       37.67       32.52      4.01 o 
   1  11  12        3.57        6.13      1.90 o 
   2  11  12       41.17       39.34      4.22 o 
   3  11  12        2.95       -1.02      1.66 o 
   4  11  12        7.77        6.74      1.73 o 
  -1  12  12       60.14       51.50      5.11 o 
   0  12  12       16.53       21.14      4.29 o 
   1  12  12       60.37       61.65      4.71 o 
   2  12  12       17.38       20.45      2.94 o 
   3  12  12       13.60       10.68      1.75 o 
  -1  13  12       22.06       15.11      3.68 o 
   0  13  12        2.99        4.08      2.45 o 
   1  13  12       22.07       20.42      3.68 o 
   2  13  12        4.96        2.86      1.63 o 
   1   0  13     2536.24     2364.52     66.45 o 
   2   0  13        0.85       -0.12      2.78 o 
   3   0  13        8.41        4.49      4.49 o 
   4   0  13        0.07       -0.70      0.98 o 
   5   0  13        0.02       -0.82      1.63 o 
   6   0  13       20.93       23.44     12.87 o 
   7   0  13       80.03       79.37      6.54 o 
  -7   1  13      201.55      197.97      6.86 o 
  -6   1  13       57.46       51.44      6.33 o 
  -5   1  13       31.02       25.69      3.06 o 
  -4   1  13      138.61      128.67      8.58 o 
  -3   1  13      156.30      161.34     27.37 o 
  -2   1  13       49.36       58.66     10.50 o 
  -1   1  13      651.64      694.99     36.21 o 
   0   1  13      127.46      107.55     14.65 o 
   1   1  13      656.07      723.23     36.60 o 
   2   1  13       49.25       59.87     10.42 o 
   3   1  13      157.41      102.12     21.65 o 
   4   1  13      140.07      139.82      5.92 o 
   5   1  13       31.04       23.69      4.08 o 
   6   1  13       57.63       42.89      5.31 o 
   7   1  13      200.92      196.59     10.21 o 
  -7   2  13        9.74       12.25      3.27 o 
  -6   2  13       15.51       13.61      1.86 o 
  -5   2  13       80.30       81.02      5.17 o 
  -4   2  13      103.07       98.03      7.76 o 
  -2   2  13        2.32       14.70      8.99 o 
  -1   2  13     1642.78     1769.06     87.41 o 
   0   2  13      793.19      754.02     55.14 o 
   1   2  13     1634.54     1644.88     75.97 o 
   2   2  13        2.16        4.49      5.72 o 
   3   2  13      216.67      192.94     22.44 o 
   4   2  13      104.16      105.78     17.16 o 
   5   2  13       80.43       87.05     12.25 o 
   6   2  13       15.72       10.62      3.27 o 
   7   2  13        9.66        7.70      1.96 o 
  -7   3  13       45.81       46.56      4.90 o 
  -6   3  13       61.14       67.77      4.53 o 
  -5   3  13       17.46       14.79      2.73 o 
  -4   3  13      525.68      484.85     17.56 o 
  -3   3  13      148.62      145.41      8.58 o 
  -1   3  13       68.59       91.50     17.97 o 
   0   3  13      578.23      559.19     47.38 o 
   1   3  13       66.18      107.02     25.32 o 
   2   3  13      227.22      215.69     24.47 o 
   3   3  13      147.10      146.36     12.05 o 
   4   3  13      526.54      481.56     45.95 o 
   5   3  13       17.15       14.48      2.73 o 
   6   3  13       60.99       70.26      6.94 o 
   7   3  13       45.85       46.99      3.60 o 
  -7   4  13       10.83        7.76      2.04 o 
  -6   4  13       29.52       29.87      2.70 o 
  -5   4  13      106.41      115.80      6.18 o 
  -4   4  13       21.96       19.20      4.49 o 
  -3   4  13       12.67        7.76      2.45 o 
  -1   4  13      108.86       89.05     20.01 o 
   0   4  13      248.38      265.50     35.13 o 
   1   4  13      107.71       89.86     22.87 o 
   2   4  13      405.34      341.48     46.97 o 
   3   4  13       12.55       10.98      2.32 o 
   4   4  13       21.52       22.06      4.08 o 
   5   4  13      107.84      117.17     13.28 o 
   6   4  13       29.41       30.63      4.90 o 
   7   4  13       10.85       10.76      1.86 o 
  -6   5  13       65.36       61.14      5.05 o 
  -5   5  13      190.86      174.01     12.66 o 
  -4   5  13        1.11        4.08      2.86 o 
  -3   5  13      200.16      205.46     11.44 o 
   0   5  13        7.27       -0.41      4.08 o 
   1   5  13       81.68       51.06     18.38 o 
   2   5  13      109.25      114.37     29.41 o 
   3   5  13      200.12      215.82      6.04 o 
   4   5  13        1.15        8.11      2.15 o 
   5   5  13      191.78      195.25     12.25 o 
   6   5  13       65.61       55.96      6.54 o 
   7   5  13       14.14       13.89      2.45 o 
  -6   6  13       24.90       27.42      3.47 o 
  -5   6  13       59.18       54.73      7.76 o 
  -4   6  13       25.30       37.58      5.72 o 
  -3   6  13      194.71      177.27     11.03 o 
  -2   6  13        4.97        6.13      2.45 o 
  -1   6  13       20.58       17.56      2.86 o 
   0   6  13      284.61      265.91     40.44 o 
   1   6  13       20.27       16.79      2.01 o 
   2   6  13        4.88        7.43      1.62 o 
   3   6  13      194.66      181.13      7.36 o 
   4   6  13       25.36       34.06      3.89 o 
   5   6  13       59.61       46.16      6.54 o 
   6   6  13       25.01       21.65      4.49 o 
  -6   7  13        9.61       10.62      3.27 o 
  -5   7  13        5.29        4.08      3.27 o 
  -4   7  13       22.36       24.51      5.31 o 
  -3   7  13      536.68      602.89     20.83 o 
  -2   7  13      363.61      413.77     15.52 o 
  -1   7  13       44.45       49.96      3.60 o 
   0   7  13      298.78      295.99     10.20 o 
   1   7  13       44.75       40.05      4.42 o 
   2   7  13      365.33      395.96      9.89 o 
   3   7  13      535.02      592.31     13.54 o 
   4   7  13       22.81       19.64      3.02 o 
   5   7  13        5.42        5.82      2.45 o 
   6   7  13        9.55        9.39      2.86 o 
  -6   8  13       11.18       13.48      3.27 o 
  -5   8  13       15.42       17.33      4.08 o 
  -4   8  13       98.54      109.47      9.80 o 
  -3   8  13       38.82       49.02      6.54 o 
  -1   8  13       79.17       87.91      5.20 o 
   0   8  13       65.52       62.15      3.78 o 
   1   8  13       78.12       80.34      4.39 o 
   2   8  13      258.68      298.71     10.60 o 
   3   8  13       38.83       46.41      4.71 o 
   4   8  13       97.91      100.62      5.09 o 
   5   8  13       15.30       15.48      2.73 o 
   6   8  13       11.01       10.21      2.86 o 
  -5   9  13        5.09        2.04      2.04 o 
  -4   9  13      105.75      111.51      9.39 o 
  -1   9  13       18.35       12.05      1.90 o 
   0   9  13      119.19      114.60      7.07 o 
   1   9  13       17.95       17.13      3.60 o 
   2   9  13       12.38       11.30      2.41 o 
   3   9  13       17.92       25.02      3.53 o 
   4   9  13      106.78      118.39      7.15 o 
   5   9  13        5.13       15.11      3.27 o 
  -5  10  13       22.64       29.82      3.68 o 
  -4  10  13        8.14       11.03      3.27 o 
  -1  10  13       22.93       19.61      2.89 o 
   0  10  13       16.45       17.12      3.14 o 
   1  10  13       23.09       23.46      3.89 o 
   2  10  13      126.91      112.05      6.77 o 
   3  10  13       70.44       72.02      5.58 o 
   4  10  13        8.25        7.35      2.02 o 
   5  10  13       22.60       21.65      3.68 o 
  -4  11  13       38.32       34.72      3.68 o 
  -1  11  13      190.67      193.39      8.52 o 
   0  11  13       30.10       30.34      3.89 o 
   1  11  13      189.91      192.57      8.72 o 
   2  11  13        7.01        7.76      3.68 o 
   3  11  13       22.15       24.84      3.14 o 
   4  11  13       38.40       45.75      5.72 o 
   0  12  13       56.10       60.04      6.94 o 
   1  12  13        1.97        3.68      1.73 o 
   2  12  13       36.03       43.26      4.01 o 
   3  12  13        8.66       11.69      2.15 o 
   0  13  13       10.02       13.07      2.86 o 
   1  13  13        1.07        0.00      2.04 o 
   0   0  14    25723.08    27354.41    332.08 o 
   1   0  14       42.74       42.07     10.10 o 
   2   0  14        4.95       -0.80      3.43 o 
   3   0  14      130.51      154.40     27.78 o 
   4   0  14      465.29      538.54     18.18 o 
   5   0  14        3.69        1.56      3.27 o 
   6   0  14       41.17       38.55      3.53 o 
   7   0  14        8.54        9.98      1.86 o 
  -7   1  14       91.05       85.13      4.41 o 
  -6   1  14       13.53       14.56      4.90 o 
  -5   1  14       11.11       12.45      3.06 o 
  -4   1  14      114.86      113.96      8.17 o 
  -3   1  14      299.31      236.50     34.72 o 
  -2   1  14      950.88     1010.59     44.95 o 
  -1   1  14     3233.37     3269.83     82.31 o 
   0   1  14     1966.75     2054.01     65.28 o 
   1   1  14     3247.94     3302.61     81.01 o 
   2   1  14      950.09      949.07     76.59 o 
   3   1  14      299.89      311.25     38.80 o 
   4   1  14      115.43      112.04      5.14 o 
   5   1  14       11.21       13.89      3.27 o 
   6   1  14       13.39        7.35      2.45 o 
   7   1  14       91.25       91.12      4.71 o 
  -7   2  14       54.49       48.61      4.90 o 
  -6   2  14      148.17      182.29      7.91 o 
  -5   2  14       80.97       92.02      5.75 o 
  -4   2  14       19.46       19.61      3.68 o 
  -2   2  14       51.11       33.49     13.48 o 
  -1   2  14      173.84      139.29     26.14 o 
   0   2  14     2301.83     2088.48     93.54 o 
   1   2  14      176.01      185.62     23.28 o 
   2   2  14       52.19       42.48     15.11 o 
   3   2  14        0.29        4.04     17.97 o 
   4   2  14       19.43       11.89     10.42 o 
   5   2  14       80.24       87.41      7.35 o 
   6   2  14      147.12      163.79     10.21 o 
   7   2  14       54.63       45.70      5.92 o 
  -7   3  14       31.86       34.72      4.08 o 
  -6   3  14      127.85      145.03     10.62 o 
  -5   3  14      196.84      194.36      8.14 o 
  -4   3  14       41.06       48.61      6.13 o 
  -3   3  14       85.82       71.48      6.13 o 
  -1   3  14      752.53      729.52     50.24 o 
   0   3  14       29.63       24.10      9.80 o 
   1   3  14      753.41      699.29     59.64 o 
   2   3  14      333.78      353.90     31.34 o 
   3   3  14       85.96       62.06     14.91 o 
   4   3  14       39.77       46.07     26.96 o 
   5   3  14      197.77      206.15      8.36 o 
   6   3  14      127.64      131.53      9.39 o 
   7   3  14       31.58       31.83      3.02 o 
  -7   4  14        5.26        4.90      2.04 o 
  -6   4  14       90.49       84.35      4.32 o 
  -5   4  14       83.91       68.72      4.81 o 
  -4   4  14        5.78        8.17      3.27 o 
  -3   4  14       80.00       74.34      6.54 o 
  -1   4  14      378.28      405.20     40.44 o 
   0   4  14       47.83       44.11     13.07 o 
   1   4  14      376.10      395.80     47.79 o 
   2   4  14      165.58      160.93     32.68 o 
   3   4  14       80.87       69.78      5.79 o 
   4   4  14        6.06        6.54      2.86 o 
   5   4  14       84.30       71.05      5.34 o 
   6   4  14       90.31       75.16      7.35 o 
   7   4  14        5.30        8.99      1.73 o 
  -6   5  14       60.30       62.89      4.88 o 
  -5   5  14       76.43       60.04      7.76 o 
  -4   5  14       38.33       35.54      5.72 o 
  -3   5  14      199.72      209.13     11.44 o 
  -2   5  14      426.35      408.06     14.30 o 
   0   5  14       14.69       -4.08      6.13 o 
   1   5  14       28.14       37.17     16.34 o 
   2   5  14      426.54      396.50     16.95 o 
   3   5  14      200.81      211.05      6.04 o 
   4   5  14       38.93       49.83      6.13 o 
   5   5  14       75.99       58.00      7.35 o 
   6   5  14       60.52       50.65      6.13 o 
   7   5  14       27.73       30.23      3.68 o 
  -6   6  14        2.68        1.30      1.57 o 
  -5   6  14       27.92       26.55      5.31 o 
  -4   6  14        6.47       11.85      4.08 o 
  -3   6  14      282.49      271.63     13.89 o 
  -2   6  14      426.49      410.51     15.11 o 
  -1   6  14      132.70      124.99      7.35 o 
   0   6  14      107.99      123.79     10.21 o 
   1   6  14      133.96      115.53      6.74 o 
   2   6  14      425.22      405.84     29.03 o 
   3   6  14      282.72      279.81      7.90 o 
   4   6  14        6.48       12.03      3.06 o 
   5   6  14       28.49       29.00      5.31 o 
   6   6  14        2.65        5.72      2.45 o 
  -6   7  14        8.48       12.28      2.44 o 
  -5   7  14       20.26       18.38      4.49 o 
  -4   7  14       63.83       71.48      7.76 o 
  -3   7  14        8.45        7.76      3.27 o 
  -2   7  14      308.37      328.81     13.89 o 
   0   7  14      152.53      150.85      6.46 o 
   1   7  14      170.97      164.79      9.80 o 
   2   7  14      311.27      324.92      9.39 o 
   3   7  14        8.55       14.57      3.47 o 
   4   7  14       64.40       68.76      5.17 o 
   5   7  14       20.05       19.91      2.89 o 
   6   7  14        8.43       11.44      2.86 o 
  -6   8  14       26.58       23.28      3.68 o 
  -5   8  14        3.89        0.82      2.66 o 
  -4   8  14      175.38      167.47     11.85 o 
  -3   8  14       66.22       68.21      7.35 o 
  -1   8  14       20.26       25.32      2.89 o 
   0   8  14       10.33        8.07      1.68 o 
   1   8  14       20.35       21.12      2.38 o 
   2   8  14       52.87       49.87      6.54 o 
   3   8  14       66.57       64.92      5.49 o 
   4   8  14      174.99      165.15      6.47 o 
   5   8  14        3.97        7.76      3.27 o 
   6   8  14       26.52       31.86      4.08 o 
  -5   9  14        1.17        0.41      2.04 o 
  -4   9  14       19.48       36.76      5.31 o 
  -1   9  14       61.31       73.52      7.35 o 
   0   9  14        4.11        8.80      2.55 o 
   1   9  14       61.12       66.74      4.06 o 
   2   9  14        4.95        2.92      1.96 o 
   3   9  14      217.06      236.58     10.10 o 
   4   9  14       19.41       26.36      3.60 o 
   5   9  14        1.25       -2.86      2.86 o 
  -4  10  14       23.48       15.52      3.27 o 
  -1  10  14        3.79        7.35      2.86 o 
   0  10  14       11.05       17.65      3.14 o 
   1  10  14        3.83        3.27      3.27 o 
   2  10  14       90.91      104.57     10.62 o 
   3  10  14       73.77       80.27      5.79 o 
   4  10  14       23.88       22.91      6.33 o 
   5  10  14        4.92        1.63      1.63 o 
  -1  11  14       82.61       80.88      7.76 o 
   0  11  14        1.43        2.45      2.45 o 
   1  11  14       82.42       86.29      5.79 o 
   2  11  14       14.24       11.03      4.49 o 
   3  11  14       63.50       64.60      4.81 o 
   4  11  14       36.79       46.97      5.72 o 
  -1  12  14       15.55       22.47      4.90 o 
   0  12  14       84.76       73.93      7.35 o 
   1  12  14       15.66       15.52      4.08 o 
   2  12  14       65.28       58.37      4.41 o 
   3  12  14       15.98       14.31      2.31 o 
   0  13  14        0.95        0.14      1.28 o 
   1  13  14       65.28       58.00      5.72 o 
   1   0  15      701.68      723.92     39.94 o 
   2   0  15       16.73       25.15      9.19 o 
   3   0  15        0.02       -8.99      8.99 o 
   4   0  15       43.56       33.49      4.49 o 
   5   0  15        0.97        0.82      1.28 o 
   6   0  15       24.47       24.62      3.06 o 
   7   0  15        0.06       -0.49      1.36 o 
  -7   1  15       22.41       29.00      4.08 o 
  -6   1  15        4.27        4.49      3.27 o 
  -5   1  15       13.14       16.34      3.68 o 
  -4   1  15       20.95       20.01      3.68 o 
  -3   1  15       99.88      117.23     25.32 o 
  -2   1  15       90.84       84.11     13.72 o 
  -1   1  15     2197.19     2385.95     72.70 o 
   0   1  15      192.23      226.35     24.30 o 
   1   1  15     2200.33     2354.43     84.96 o 
   2   1  15       91.69       85.78     22.47 o 
   3   1  15       98.47       97.21     22.47 o 
   4   1  15       20.96       26.45      3.06 o 
   5   1  15       13.11       15.52      3.27 o 
   6   1  15        4.19        6.13      2.45 o 
   7   1  15       22.16       19.95      2.44 o 
  -7   2  15        7.64        9.39      2.45 o 
  -6   2  15      105.59      105.72      6.04 o 
  -5   2  15       41.59       31.47      3.47 o 
  -4   2  15        4.74        2.45      2.04 o 
  -3   2  15       36.85       29.41      4.08 o 
  -2   2  15      101.25      131.80     18.17 o 
  -1   2  15     1643.84     1703.29     92.31 o 
   0   2  15     2669.74     2757.95    111.51 o 
   1   2  15     1653.03     1728.79     79.04 o 
   2   2  15      103.56      116.82     25.32 o 
   3   2  15       36.16       46.67     11.63 o 
   4   2  15        4.97        0.34     26.35 o 
   5   2  15       41.67       38.40      5.31 o 
   6   2  15      105.73      104.57      8.17 o 
   7   2  15        7.64       10.72      3.27 o 
  -7   3  15       46.21       44.11      4.08 o 
  -6   3  15       25.28       24.57      3.06 o 
  -5   3  15      274.24      253.25     12.87 o 
  -4   3  15       94.93      102.52      8.58 o 
  -3   3  15       27.40       21.65      3.68 o 
  -1   3  15       66.13       90.68     18.38 o 
   0   3  15     2312.64     2426.27    104.98 o 
   1   3  15       64.92       70.66     20.83 o 
   2   3  15       34.07       47.79     12.27 o 
   3   3  15       27.30       14.56      6.87 o 
   4   3  15       94.74      106.61      8.17 o 
   5   3  15      274.40      246.30     12.66 o 
   6   3  15       25.33       25.73      4.49 o 
   7   3  15       46.08       46.55      5.11 o 
  -6   4  15      153.26      146.51      5.44 o 
  -5   4  15      244.85      267.14     15.11 o 
  -4   4  15       18.04       11.85      3.68 o 
  -3   4  15       91.45       80.88      6.94 o 
  -1   4  15       19.55       15.11      8.99 o 
   0   4  15       59.82       50.65     16.34 o 
   1   4  15       19.55       28.18     13.89 o 
   2   4  15      393.47      381.91     51.87 o 
   3   4  15       91.47       90.28      5.10 o 
   4   4  15       18.66       11.85      3.68 o 
   5   4  15      242.87      263.87     13.48 o 
   6   4  15      152.86      152.36      9.80 o 
   7   4  15       48.18       38.73      2.89 o 
  -6   5  15        9.01        7.90      2.15 o 
  -5   5  15       46.90       56.78      7.76 o 
  -4   5  15      187.40      182.58     12.25 o 
  -3   5  15      348.77      369.66     15.52 o 
  -2   5  15      279.39      276.12     11.85 o 
  -1   5  15      109.35      107.43      6.94 o 
   0   5  15      243.88      199.74     35.54 o 
   1   5  15      109.24      184.22     37.58 o 
   2   5  15      280.35      291.01      6.44 o 
   3   5  15      350.26      386.65      8.55 o 
   4   5  15      187.26      175.11      7.62 o 
   5   5  15       47.13       52.54      4.59 o 
   6   5  15        8.87        2.86      2.45 o 
  -6   6  15        6.07        2.70      2.04 o 
  -5   6  15      146.77      156.85     11.85 o 
  -4   6  15      458.97      485.25     20.01 o 
  -3   6  15      104.21      126.62      9.80 o 
  -2   6  15      472.02      505.68     17.16 o 
  -1   6  15        6.52       12.25      2.86 o 
   0   6  15       11.69        8.77      2.04 o 
   1   6  15        6.72       12.29      6.13 o 
   2   6  15      472.60      472.56     13.29 o 
   3   6  15      103.12      117.39      4.86 o 
   4   6  15      458.37      493.42     18.38 o 
   6   6  15        6.05        4.90      2.45 o 
  -6   7  15       33.14       29.92      3.14 o 
  -5   7  15       18.04       18.79      4.49 o 
  -4   7  15       54.95       63.72      7.35 o 
  -3   7  15      400.86      401.11     17.56 o 
  -2   7  15      534.20      544.89     18.38 o 
   0   7  15        1.51        0.75      1.08 o 
   1   7  15       25.79       24.49      3.55 o 
   2   7  15      530.05      507.29     28.59 o 
   3   7  15      399.78      386.55     11.64 o 
   4   7  15       54.89       64.79      5.31 o 
   5   7  15       17.88       11.85      3.68 o 
   6   7  15       33.30       29.41      4.08 o 
  -5   8  15       17.16       15.05      2.89 o 
  -4   8  15       23.36       18.79      4.49 o 
  -3   8  15      513.81      590.23     20.83 o 
   0   8  15       71.54       69.52      4.70 o 
   1   8  15       92.64       90.82      5.58 o 
   2   8  15       26.72       28.03      3.53 o 
   3   8  15      513.97      563.92     15.93 o 
   4   8  15       23.36       24.63      3.72 o 
   5   8  15       17.24       22.06      4.49 o 
  -5   9  15        5.60        4.08      2.04 o 
  -4   9  15        0.28        7.35      3.27 o 
  -1   9  15       43.64       35.13      5.31 o 
   0   9  15      118.79      119.53      7.22 o 
   1   9  15       43.87       42.08      4.00 o 
   2   9  15       87.22       91.90     10.21 o 
   3   9  15       50.87       42.86      4.51 o 
   4   9  15        0.30       -2.04      2.86 o 
   5   9  15        5.53        4.49      2.45 o 
  -4  10  15       20.98       17.56      3.68 o 
  -1  10  15        2.06        1.63      2.04 o 
   0  10  15      342.36      327.59     17.16 o 
   1  10  15        2.06        1.63      2.86 o 
   2  10  15       88.65       91.09      9.80 o 
   3  10  15       16.31       23.04      3.43 o 
   4  10  15       21.10       20.01      4.49 o 
   0  11  15       10.13        5.72      3.27 o 
   1  11  15       78.89       79.65      8.99 o 
   2  11  15      158.55      162.98     12.25 o 
   3  11  15        2.49       -2.57      3.47 o 
   4  11  15       45.61       44.52      5.31 o 
  -1  12  15       23.20       24.51      4.49 o 
   0  12  15       11.30        9.39      2.86 o 
   1  12  15       23.10       24.92      4.90 o 
   2  12  15       85.04       83.73      5.10 o 
   3  12  15       89.83      104.57      7.76 o 
   0  13  15        5.36        6.13      2.45 o 
   1  13  15        7.73       11.85      3.27 o 
   0   0  16     8987.94     9551.11    214.44 o 
   1   0  16     1845.94     1837.19     65.95 o 
   2   0  16        2.27        0.58      3.47 o 
   3   0  16       70.90       84.44     13.48 o 
   4   0  16       10.06        4.08      2.04 o 
   5   0  16        7.60        5.72      2.86 o 
   6   0  16       84.55       74.75      7.35 o 
   7   0  16       27.29       35.54      4.49 o 
  -7   1  16       53.82       53.10      5.31 o 
  -6   1  16       44.47       35.28      3.60 o 
  -5   1  16      134.87      126.62      9.80 o 
  -4   1  16       16.01       15.52      3.27 o 
  -3   1  16        4.09        3.29     10.21 o 
  -2   1  16      341.53      376.42     29.83 o 
  -1   1  16     2484.29     2563.67     78.19 o 
   0   1  16      128.96      111.10     16.34 o 
   1   1  16     2483.88     2624.74     78.45 o 
   2   1  16      340.51      359.45     44.52 o 
   3   1  16        4.13        1.41      4.08 o 
   4   1  16       15.45       22.74     44.11 o 
   5   1  16      136.20      128.26      8.58 o 
   6   1  16       44.31       42.48      4.90 o 
   7   1  16       53.69       47.05      3.24 o 
  -7   2  16       12.58        9.80      2.45 o 
  -6   2  16      120.71      130.54      6.57 o 
  -5   2  16       98.15      116.41      9.80 o 
  -4   2  16       28.42       19.61      4.08 o 
  -3   2  16       38.04       37.17      4.90 o 
  -2   2  16     1000.81      947.91     82.71 o 
  -1   2  16      486.92      498.16     36.23 o 
   0   2  16        2.31        1.21      5.74 o 
   1   2  16      483.95      472.63     34.02 o 
   2   2  16      999.48      960.30     74.75 o 
   3   2  16       38.26       16.94     11.03 o 
   4   2  16       28.72       21.24      3.27 o 
   5   2  16       98.05      110.69      8.17 o 
   6   2  16      121.13      135.20      8.58 o 
   7   2  16       12.57       11.88      1.86 o 
  -7   3  16        3.64        6.54      2.04 o 
  -6   3  16       19.29       14.44      2.44 o 
  -5   3  16       13.26       22.95      3.14 o 
  -4   3  16      194.83      199.33     11.85 o 
  -3   3  16      159.33      171.96      9.80 o 
  -1   3  16     1623.59     1852.79     85.78 o 
   0   3  16      538.34      707.05     58.41 o 
   1   3  16     1621.33     1902.22    103.75 o 
   2   3  16      109.40       98.16     17.76 o 
   3   3  16      159.56      132.29     29.21 o 
   5   3  16       13.42       23.69      4.08 o 
   6   3  16       19.41       13.89      3.27 o 
   7   3  16        3.74        6.94      1.57 o 
  -6   4  16       40.01       43.88      4.18 o 
  -5   4  16      218.70      223.02     13.89 o 
  -4   4  16       68.74       59.23      6.94 o 
  -3   4  16       90.41       94.36      7.76 o 
  -2   4  16      179.11      192.79      9.80 o 
   0   4  16        0.00       11.03      8.17 o 
   1   4  16      432.77      489.75     55.96 o 
   2   4  16      178.07      183.44      6.89 o 
   3   4  16       89.09       93.44     11.44 o 
   4   4  16       68.63       60.04      6.54 o 
   5   4  16      218.96      212.40     11.85 o 
   6   4  16       40.43       50.24      5.72 o 
   7   4  16       18.23       19.20      3.27 o 
  -6   5  16       18.07       19.66      2.89 o 
  -5   5  16      249.41      223.02     13.89 o 
  -4   5  16       10.35       13.89      4.49 o 
  -3   5  16       54.24       44.11      5.72 o 
  -2   5  16      215.85      213.69      8.03 o 
  -1   5  16      616.21      674.40     14.70 o 
   0   5  16      226.81      224.68     16.13 o 
   1   5  16      613.02      666.37     16.95 o 
   2   5  16      214.42      214.12      6.98 o 
   3   5  16       53.91       48.42      3.22 o 
   4   5  16       10.53       10.80      2.31 o 
   5   5  16      249.83      218.53     12.25 o 
   6   5  16       17.82       22.87      4.08 o 
  -6   6  16        0.14       -1.73      1.73 o 
  -5   6  16       59.80       75.16      8.17 o 
  -4   6  16      527.73      573.48     22.06 o 
  -3   6  16      141.50      151.95     10.62 o 
  -2   6  16      564.42      580.43     18.79 o 
  -1   6  16      452.74      426.84     14.30 o 
   0   6  16       21.42       33.43      3.96 o 
   1   6  16      453.16      436.68     25.53 o 
   2   6  16      565.91      578.38     17.16 o 
   3   6  16      141.91      153.74      6.75 o 
   6   6  16        0.14        2.86      2.04 o 
  -6   7  16       14.64       17.79      2.44 o 
  -5   7  16       61.36       68.62      7.35 o 
  -4   7  16      256.10      246.71     14.70 o 
  -3   7  16      224.39      256.52     13.89 o 
  -2   7  16      239.53      263.05     13.07 o 
   0   7  16       23.39       28.03      3.27 o 
   1   7  16       34.54       29.41      4.08 o 
   2   7  16      239.33      254.47     11.85 o 
   3   7  16      224.21      249.16     13.07 o 
   5   7  16       61.09       75.57      8.17 o 
   6   7  16       14.49       11.85      2.86 o 
  -5   8  16        0.09        0.85      1.84 o 
  -4   8  16       22.56       20.83      4.49 o 
  -3   8  16       71.16       71.89      7.76 o 
   0   8  16      174.34      179.32      7.84 o 
   1   8  16      163.26      157.77      7.36 o 
   2   8  16       38.23       28.88      3.40 o 
   3   8  16       71.93       63.20      5.40 o 
   4   8  16       22.40       22.06      5.31 o 
   5   8  16        0.09        0.41      2.04 o 
  -5   9  16        7.14        8.99      2.45 o 
  -4   9  16       96.45       89.86      8.17 o 
   0   9  16      818.47      821.42     26.55 o 
   1   9  16      135.26      149.22      9.19 o 
   2   9  16       92.74      107.43     10.62 o 
   3   9  16       18.11       19.46      3.24 o 
   4   9  16       96.69       85.78      8.99 o 
   5   9  16        7.07       12.61      4.29 o 
  -4  10  16       12.16       10.62      2.86 o 
   0  10  16       14.46        8.58      4.08 o 
   1  10  16      156.63      149.91     12.25 o 
   2  10  16      148.71      131.53     11.85 o 
   3  10  16      118.84      121.90      5.71 o 
   4  10  16       12.24        8.99      3.27 o 
  -1  11  16       94.86       81.69      8.58 o 
   0  11  16      108.63       98.85      8.99 o 
   1  11  16       94.99       98.85      9.39 o 
   2  11  16        4.33        1.23      2.86 o 
   3  11  16       22.95       15.82      2.85 o 
  -1  12  16       53.51       43.71      6.13 o 
   0  12  16        1.87        1.75      1.42 o 
   1  12  16       53.37       48.61      6.13 o 
   2  12  16       13.03       13.89      2.60 o 
   1   0  17      348.03      375.86     31.18 o 
   2   0  17      172.93      193.61     34.31 o 
   3   0  17       32.64       27.99      5.31 o 
   4   0  17       11.41       17.16      3.68 o 
   5   0  17       27.09       32.27      5.31 o 
   6   0  17       42.60       56.37      6.54 o 
   7   0  17        9.52       15.93      3.27 o 
  -7   1  17        3.52        8.99      2.45 o 
  -6   1  17        3.83        5.92      2.02 o 
  -5   1  17        7.28        4.49      2.45 o 
  -4   1  17      183.83      159.71     10.21 o 
  -3   1  17      171.52      189.19     13.48 o 
  -2   1  17      154.44      161.81     19.92 o 
  -1   1  17     1215.12     1253.04     57.02 o 
   0   1  17     1011.42     1137.02     87.41 o 
   1   1  17     1212.83     1218.55     55.44 o 
   2   1  17      152.67      193.20     33.49 o 
   3   1  17      171.74      182.61     13.89 o 
   4   1  17      185.38      183.81     10.21 o 
   6   1  17        3.77        7.35      2.04 o 
   7   1  17        3.57        8.17      2.86 o 
  -7   2  17      100.42       97.21      6.13 o 
  -6   2  17       19.56       16.34      2.60 o 
  -5   2  17       31.51       24.92      4.90 o 
  -4   2  17       30.14       32.68      4.90 o 
  -3   2  17       76.02       87.82      6.94 o 
  -2   2  17       24.91       26.25      8.61 o 
  -1   2  17      126.82      126.30     18.88 o 
   0   2  17     3591.40     3827.54    101.76 o 
   1   2  17      126.98      115.56     17.43 o 
   2   2  17       25.04       37.17     15.11 o 
   3   2  17       75.96       80.20      9.79 o 
   4   2  17       30.24       46.97      4.90 o 
   5   2  17       31.24       28.59      4.49 o 
   6   2  17       19.52       15.93      3.27 o 
   7   2  17      100.44       93.08      4.41 o 
  -6   3  17       55.73       58.90      4.41 o 
  -5   3  17      161.36      156.40      7.16 o 
  -4   3  17       46.05       49.42      6.54 o 
  -3   3  17       55.51       63.31      6.13 o 
  -2   3  17      210.46      202.45     12.05 o 
  -1   3  17      301.04      287.15     35.13 o 
   0   3  17      187.54      153.17     29.41 o 
   1   3  17      301.16      280.65     29.58 o 
   2   3  17      212.47      234.42     28.23 o 
   3   3  17       55.28        5.70      5.81 o 
   5   3  17      161.90      146.64      9.39 o 
   6   3  17       56.16       50.24      5.31 o 
   7   3  17       46.09       42.07      4.49 o 
  -6   4  17        4.79        7.33      2.15 o 
  -5   4  17      102.55      107.83      9.80 o 
  -4   4  17      131.25      102.52      9.39 o 
  -3   4  17        0.67        2.86      2.45 o 
  -2   4  17       67.28       65.87      4.59 o 
   0   4  17        2.45      -11.03     11.03 o 
   1   4  17       54.18       56.01      4.77 o 
   2   4  17       66.66       59.18      5.17 o 
   5   4  17      102.28      110.69      8.58 o 
   6   4  17        4.78        6.94      2.86 o 
  -6   5  17       15.34       15.25      2.44 o 
  -5   5  17      114.20      113.14     10.21 o 
  -4   5  17      194.53      182.58     12.66 o 
  -3   5  17       19.77       22.47      4.49 o 
  -2   5  17      334.11      348.73     10.64 o 
  -1   5  17      100.04       99.35      4.15 o 
   0   5  17       26.36       18.10      3.14 o 
   1   5  17      100.54      102.64     37.99 o 
   2   5  17      331.92      357.91     19.86 o 
   3   5  17       19.97       10.21      2.86 o 
   4   5  17      194.48      178.09     10.62 o 
   5   5  17      114.77      106.61      8.58 o 
   6   5  17       15.47       19.20      3.68 o 
  -6   6  17        4.27        1.84      2.25 o 
  -5   6  17       38.56       38.40      6.13 o 
  -4   6  17      189.65      205.46     13.48 o 
  -3   6  17      255.17      223.02     13.07 o 
  -2   6  17       11.34       11.81      2.44 o 
  -1   6  17      195.36      190.58      7.75 o 
   0   6  17       51.74       42.77      8.37 o 
   1   6  17      196.88      189.12     28.80 o 
   2   6  17       11.19       13.48      3.27 o 
   3   6  17      256.70      245.84      7.46 o 
   5   6  17       38.67       42.07      5.72 o 
   6   6  17        4.14        2.86      2.04 o 
  -6   7  17       30.45       26.14      2.85 o 
  -5   7  17        9.65        7.76      2.86 o 
  -4   7  17      202.81      214.03     13.48 o 
  -3   7  17       57.86       69.03      7.35 o 
  -2   7  17        5.11        9.80      3.27 o 
   0   7  17        8.31        7.52      1.73 o 
   1   7  17      107.04       97.62      7.35 o 
   2   7  17        5.20        2.04      1.63 o 
   3   7  17       57.23       63.60      3.95 o 
   5   7  17        9.51       11.02      2.44 o 
   6   7  17       30.43       24.92      3.68 o 
  -5   8  17       28.21       29.45      3.31 o 
  -4   8  17        1.92        4.08      3.27 o 
  -3   8  17      131.86      137.65     10.21 o 
   0   8  17        0.69       -0.24      2.25 o 
   1   8  17       75.83       80.74      5.49 o 
   2   8  17       78.36       73.93      5.29 o 
   3   8  17      131.86      143.28      6.49 o 
   4   8  17        1.85        0.82      3.27 o 
   5   8  17       27.94       33.90      3.43 o 
  -5   9  17        0.62       -1.23      1.63 o 
  -4   9  17       46.08       44.93      5.72 o 
   0   9  17      153.50      140.51     11.03 o 
   1   9  17      111.09      106.17      6.27 o 
   2   9  17        7.74        8.99      4.49 o 
   3   9  17       42.26       42.63      5.52 o 
   4   9  17       46.17       56.78      7.35 o 
   5   9  17        0.62       -1.02      1.16 o 
  -4  10  17        3.23        0.41      1.63 o 
  -1  10  17       41.10       36.35      6.54 o 
   0  10  17       80.80       78.43      8.58 o 
   1  10  17       41.12       46.16      6.94 o 
   2  10  17       53.81       64.13      8.17 o 
   3  10  17       97.29      100.37      6.93 o 
   4  10  17        3.26        4.90      2.45 o 
  -1  11  17       59.77       48.61      6.94 o 
   0  11  17      134.93      111.10      8.99 o 
   1  11  17       59.81       60.04      7.35 o 
   2  11  17       73.25       65.97      5.75 o 
   3  11  17       18.78       17.06      5.51 o 
  -1  12  17       26.68       24.92      4.49 o 
   0  12  17        6.57        1.49      1.42 o 
   1  12  17       26.62       25.09      3.47 o 
   2  12  17       86.58       89.06      5.75 o 
   0   0  18       14.69       19.61     11.03 o 
   1   0  18     1701.58     1777.50     69.27 o 
   2   0  18      221.64      201.78     33.90 o 
   3   0  18      167.43      181.79     25.12 o 
   4   0  18       44.62       41.66      5.31 o 
   5   0  18       35.23       32.27      4.90 o 
   6   0  18       30.06       29.82      4.90 o 
   7   0  18       24.66       30.63      4.08 o 
  -7   1  18       46.81       47.38      4.49 o 
  -6   1  18       11.04       12.45      2.44 o 
  -5   1  18       18.73       11.44      3.68 o 
  -4   1  18       12.24       19.20      4.08 o 
  -3   1  18       79.54       71.07      6.24 o 
  -2   1  18      194.23      198.51     34.72 o 
  -1   1  18      353.04      370.25     45.95 o 
   0   1  18      158.11      163.59     21.66 o 
   1   1  18      353.19      315.81     29.52 o 
   2   1  18      193.62      195.25     34.72 o 
   3   1  18       80.39       66.61      7.35 o 
   4   1  18       11.93       11.03      2.86 o 
   7   1  18       46.77       53.10      4.90 o 
  -7   2  18        5.93        8.99      2.04 o 
  -6   2  18        3.56        3.37      3.06 o 
  -5   2  18       28.74       29.41      5.31 o 
  -4   2  18       56.51       55.55      6.54 o 
  -3   2  18      213.56      231.60     11.44 o 
  -2   2  18       46.49       49.93      4.70 o 
  -1   2  18      323.67      371.51     32.99 o 
   0   2  18      818.77      908.88     51.42 o 
   1   2  18      322.59      385.22     32.97 o 
   2   2  18       46.69       44.52     17.97 o 
   3   2  18      213.00      202.71     20.73 o 
   5   2  18       28.49       24.10      3.68 o 
   6   2  18        3.45        6.94      2.45 o 
   7   2  18        6.03       10.62      2.86 o 
  -6   3  18       15.64       11.99      2.26 o 
  -5   3  18      162.06      181.12      7.75 o 
  -4   3  18        5.98        5.31      2.86 o 
  -3   3  18       40.44       37.99      5.31 o 
  -2   3  18      299.89      307.61      7.24 o 
   0   3  18       28.84       27.91      9.48 o 
   1   3  18       10.53       -4.12      4.59 o 
   2   3  18      300.18      303.61     13.43 o 
   3   3  18       40.54      -17.56     17.56 o 
   5   3  18      162.64      188.30     10.62 o 
   6   3  18       15.59       14.30      3.27 o 
   7   3  18        5.56        5.31      2.04 o 
  -6   4  18        1.03        1.11      1.57 o 
  -5   4  18       94.75      110.69     10.21 o 
  -4   4  18        8.30       10.21      3.68 o 
  -3   4  18      104.76      102.93      8.58 o 
  -2   4  18      199.33      196.94      7.73 o 
  -1   4  18      276.27      286.40     10.19 o 
   0   4  18      467.58      444.12     10.87 o 
   1   4  18      276.12      290.53      8.83 o 
   2   4  18      199.84      200.98      7.62 o 
   3   4  18      104.07      110.69      8.58 o 
   5   4  18       95.15      112.77      6.07 o 
   6   4  18        1.09        2.45      1.63 o 
  -6   5  18       71.59       69.98      4.88 o 
  -5   5  18      163.79      142.96     11.44 o 
  -4   5  18      169.32      153.99     11.85 o 
  -3   5  18       13.29       11.44      3.27 o 
  -2   5  18      188.61      195.18      8.14 o 
  -1   5  18       29.52       29.46      2.39 o 
   0   5  18        0.22        1.98      2.33 o 
   1   5  18       29.93       31.33      3.18 o 
   2   5  18      189.22      188.82      7.48 o 
   3   5  18       13.41        7.76      2.86 o 
   4   5  18      169.80      162.57     10.21 o 
   5   5  18      163.34      133.98      9.39 o 
   6   5  18       71.33       61.27      5.72 o 
  -6   6  18        0.55        0.00      1.44 o 
  -5   6  18       38.29       40.44      6.13 o 
  -4   6  18       54.15       53.10      7.35 o 
  -3   6  18       87.53       95.58      8.99 o 
  -2   6  18        5.61        2.86      3.27 o 
  -1   6  18       87.44       75.80      6.13 o 
   0   6  18       26.43       18.54     23.28 o 
   1   6  18       87.23       74.20     19.61 o 
   2   6  18        5.96        7.76      2.45 o 
   3   6  18       86.89       94.53      5.98 o 
   4   6  18       53.97       48.61      5.31 o 
   5   6  18       38.27       33.49      4.90 o 
   6   6  18        0.57        1.23      2.04 o 
  -6   7  18       26.92       26.14      4.08 o 
  -5   7  18       24.58       22.87      4.49 o 
  -4   7  18       48.11       51.06      6.94 o 
  -3   7  18       99.41       98.44      8.99 o 
  -2   7  18       61.47       75.04      5.58 o 
  -1   7  18      110.58      110.69     10.62 o 
   0   7  18       38.17       44.45      5.72 o 
   1   7  18      110.96      111.10      7.76 o 
   2   7  18       61.18       65.76      6.13 o 
   3   7  18       99.46      107.58      6.48 o 
   5   7  18       24.92       19.34      2.89 o 
  -5   8  18       39.36       51.48      5.51 o 
  -4   8  18       69.69       63.31      6.94 o 
  -3   8  18      102.15      117.23      9.39 o 
  -1   8  18       19.93       13.48      4.90 o 
   0   8  18       40.82       26.49      4.49 o 
   1   8  18       19.81       18.45      2.94 o 
   2   8  18       60.20       60.83      4.90 o 
   3   8  18      102.25      103.79      7.51 o 
   4   8  18       69.71       73.12      8.58 o 
   5   8  18       38.97       43.06      3.72 o 
  -5   9  18        4.55        8.58      2.45 o 
  -4   9  18       48.64       50.24      5.72 o 
  -1   9  18       45.29       31.86      6.13 o 
   0   9  18      176.86      147.86     11.44 o 
   1   9  18       45.23       41.42      4.12 o 
   2   9  18       27.39       38.80      6.54 o 
   3   9  18       33.36       24.47      3.89 o 
   4   9  18       48.59       51.06      6.94 o 
   5   9  18        4.45        1.23      1.63 o 
  -4  10  18       19.03       22.87      3.68 o 
  -1  10  18       16.95        9.39      4.08 o 
   0  10  18       65.90       65.35      7.35 o 
   1  10  18       17.00       12.25      4.08 o 
   2  10  18       19.52       22.31      8.17 o 
   3  10  18       40.19       43.18      4.76 o 
   4  10  18       18.69       22.47      4.08 o 
  -1  11  18       10.85       10.62      3.68 o 
   0  11  18       21.09       13.65      2.85 o 
   1  11  18       10.93       11.76      2.64 o 
   2  11  18       29.09       29.91      4.01 o 
   3  11  18        2.50        3.23      1.66 o 
  -1  12  18       14.80       13.07      3.27 o 
   0  12  18        0.03        1.23      2.45 o 
   1  12  18       14.98       12.81      4.08 o 
   2  12  18       21.86       16.71      2.60 o 
   1   0  19      947.45     1053.85     55.31 o 
   2   0  19       34.78       46.56     17.16 o 
   3   0  19     1558.78     1586.32     28.28 o 
   4   0  19       20.81       15.52      3.68 o 
   5   0  19        0.62        2.86      2.45 o 
   6   0  19        0.55       -0.41      2.04 o 
   7   0  19        2.44        2.45      1.63 o 
  -7   1  19       52.45       50.24      4.49 o 
  -6   1  19       73.80       77.85      6.13 o 
  -5   1  19       34.19       37.99      5.72 o 
  -4   1  19      128.34      142.55     10.21 o 
  -3   1  19      272.13      253.17     22.87 o 
  -2   1  19       50.79       63.00      5.15 o 
  -1   1  19      375.63      385.68     33.78 o 
   0   1  19     1168.63     1142.71     66.99 o 
   1   1  19      378.58      418.40     34.98 o 
   2   1  19       50.60       25.73     13.89 o 
   3   1  19      272.25      243.15     10.97 o 
   4   1  19      128.02      112.33      8.58 o 
   7   1  19       52.35       61.27      4.90 o 
  -6   2  19       26.05       23.21      4.08 o 
  -5   2  19      326.66      327.74     10.50 o 
  -4   2  19      176.13      189.12     11.85 o 
  -3   2  19       90.15       91.09      7.35 o 
  -2   2  19       49.27       51.84      3.83 o 
  -1   2  19      101.76      112.11     18.90 o 
   0   2  19      907.43      980.98     63.52 o 
   1   2  19      101.84      118.53     18.45 o 
   2   2  19       48.65       47.14      4.18 o 
   3   2  19       90.99       81.67     19.07 o 
   7   2  19       94.65       98.85      6.54 o 
  -6   3  19      181.15      184.01     13.28 o 
  -5   3  19       73.41       74.75      8.17 o 
  -4   3  19      200.14      217.30     13.07 o 
  -3   3  19      103.75      105.38      8.58 o 
  -2   3  19      191.50      184.95      5.83 o 
  -1   3  19      451.74      460.69      8.60 o 
   0   3  19      267.86      225.07     11.82 o 
   1   3  19      451.22      458.54     13.19 o 
   2   3  19      190.87      196.74     11.27 o 
   5   3  19       73.36       71.89      6.54 o 
   6   3  19      181.22      172.70      6.49 o 
  -6   4  19        6.26        3.90      1.57 o 
  -5   4  19       56.30       66.58      7.76 o 
  -4   4  19      293.38      336.17     16.75 o 
  -3   4  19      111.17      114.37      8.99 o 
  -2   4  19      464.59      444.34     11.97 o 
  -1   4  19       18.24       23.63      2.22 o 
   0   4  19        0.18        0.00      1.28 o 
   1   4  19       17.84       14.98      2.34 o 
   2   4  19      465.36      441.17     19.04 o 
   3   4  19      111.14      112.74      8.58 o 
   4   4  19      293.27      310.43     14.70 o 
   5   4  19       56.81       57.10      4.33 o 
   6   4  19        6.24        6.13      2.45 o 
  -6   5  19        3.52        4.38      1.57 o 
  -5   5  19       82.45       85.78      8.58 o 
  -4   5  19        6.29        5.72      3.27 o 
  -3   5  19      135.67      141.74     10.21 o 
  -2   5  19      198.09      175.48      8.03 o 
  -1   5  19       12.47        7.65      1.53 o 
   0   5  19       57.74       57.13      4.19 o 
   1   5  19       12.23        9.03      2.10 o 
   2   5  19      196.80      178.57      7.95 o 
   3   5  19      135.35      133.20      7.04 o 
   4   5  19        6.22       11.44      3.27 o 
   5   5  19       82.41       86.53      5.05 o 
   6   5  19        3.55        2.86      1.63 o 
  -6   6  19       36.64       37.77      3.31 o 
  -5   6  19        5.98        6.13      3.27 o 
  -4   6  19       10.19       11.03      4.08 o 
  -3   6  19       47.60       49.02      6.54 o 
  -2   6  19       86.98       94.81      9.60 o 
  -1   6  19       74.66       78.69      5.51 o 
   0   6  19       13.01       11.63      2.66 o 
   1   6  19       75.38       83.32      5.49 o 
   2   6  19       86.36       94.62     10.01 o 
   3   6  19       47.62       41.03      4.70 o 
   4   6  19        9.98        8.58      2.86 o 
   5   6  19        6.01        4.08      2.45 o 
   6   6  19       36.82       33.49      3.68 o 
  -5   7  19       15.48       17.56      4.08 o 
  -4   7  19      122.49      117.23      9.80 o 
  -3   7  19       16.08       16.75      4.08 o 
  -2   7  19       49.18       50.26      4.47 o 
  -1   7  19       11.83        9.80      4.49 o 
   0   7  19      290.34      292.71      8.50 o 
   1   7  19       11.84       13.07      3.27 o 
   2   7  19       49.53       54.65      4.76 o 
   3   7  19       16.02       13.78      4.90 o 
   5   7  19       15.66       13.69      4.70 o 
  -5   8  19       25.24       30.67      3.68 o 
  -4   8  19        5.94        6.54      2.86 o 
  -3   8  19       86.64      101.30      8.58 o 
  -1   8  19       72.26       67.80      8.58 o 
   0   8  19        0.25       -0.36      1.34 o 
   1   8  19       72.78       70.09      5.10 o 
   2   8  19       42.41       44.81      3.71 o 
   3   8  19       86.24       96.29      7.22 o 
   4   8  19        6.03        8.58      3.68 o 
   5   8  19       25.47       22.26      2.55 o 
  -4   9  19       59.00       55.55      5.72 o 
  -1   9  19       12.29        9.80      4.90 o 
   0   9  19        8.10        6.00      2.26 o 
   1   9  19       12.33       10.43      2.86 o 
   2   9  19       12.82       12.79      2.73 o 
   3   9  19        1.31       -1.17      1.96 o 
   4   9  19       59.07       58.41      6.94 o 
  -4  10  19       14.28       14.30      2.86 o 
  -1  10  19       31.10       22.06      5.31 o 
   0  10  19       52.91       49.70      5.00 o 
   1  10  19       30.91       23.80      4.49 o 
   2  10  19       14.32       23.12      8.37 o 
   3  10  19       54.81       52.31      4.91 o 
   4  10  19       14.34       11.85      3.27 o 
  -1  11  19       13.74       15.93      4.08 o 
   0  11  19       12.12       14.87      2.85 o 
   1  11  19       13.73        9.01      2.31 o 
   2  11  19       22.01       26.07      3.47 o 
   3  11  19        8.68       11.85      3.27 o 
   0  12  19        0.31       -2.86      2.86 o 
   1  12  19        9.42        9.17      2.15 o 
   0   0  20       23.51       10.21      8.99 o 
   1   0  20       19.55       28.04      9.28 o 
   2   0  20      101.18       86.25      5.10 o 
   3   0  20        5.64       10.62      4.70 o 
   4   0  20      271.60      258.15     13.48 o 
   5   0  20       63.29       62.90      6.94 o 
   6   0  20        0.30       -0.41      2.04 o 
  -6   1  20      122.38      142.62      7.15 o 
  -5   1  20        0.19       -2.45      2.45 o 
  -4   1  20      298.06      323.50     15.52 o 
  -3   1  20       53.92       72.02     42.89 o 
  -2   1  20      247.58      230.45      9.26 o 
  -1   1  20      379.86      323.87     32.77 o 
   0   1  20      270.75      240.11     27.57 o 
   1   1  20      381.80      311.50     31.34 o 
   2   1  20      248.65      227.30      6.78 o 
   3   1  20       53.89       52.53     21.24 o 
   4   1  20      297.06      308.80     14.30 o 
  -6   2  20       98.81       99.04      5.40 o 
  -5   2  20       12.39       12.08      2.44 o 
  -4   2  20        0.14        6.13      3.68 o 
  -3   2  20      365.63      346.79     14.70 o 
  -2   2  20       58.49       76.51      6.54 o 
  -1   2  20       78.70       80.17      5.26 o 
   0   2  20      288.62      303.43     11.02 o 
   1   2  20       79.17       81.58      4.00 o 
   2   2  20       59.14       81.47      7.44 o 
   3   2  20      365.45      319.50     19.20 o 
  -6   3  20        2.59        0.00      2.04 o 
  -5   3  20       34.94       35.94      6.13 o 
  -4   3  20        6.69        6.94      3.68 o 
  -3   3  20      354.16      344.74     15.11 o 
  -2   3  20      443.20      428.25      8.99 o 
  -1   3  20      133.41      144.03      4.96 o 
   0   3  20        2.36        2.23      1.42 o 
   1   3  20      133.71      141.85      8.49 o 
   2   3  20      441.88      428.87     11.22 o 
   3   3  20      351.79      326.36     13.07 o 
   6   3  20        2.59        6.54      2.45 o 
  -6   4  20        5.83        7.35      3.27 o 
  -5   4  20      163.66      179.32     12.25 o 
  -4   4  20       51.17       55.55      7.35 o 
  -3   4  20        3.28        2.04      2.04 o 
  -2   4  20      266.38      267.17     16.34 o 
  -1   4  20      311.30      306.47      7.60 o 
   0   4  20      205.30      205.34      7.84 o 
   1   4  20      308.86      310.24     12.26 o 
   2   4  20      266.17      254.01      9.21 o 
   3   4  20        3.07        6.13      2.86 o 
   4   4  20       51.05       61.68      6.94 o 
   5   4  20      163.21      172.23      7.20 o 
  -6   5  20        5.34        4.90      1.73 o 
  -5   5  20        3.16        4.08      3.27 o 
  -4   5  20        4.87        4.49      3.27 o 
  -3   5  20       48.62       55.96      6.94 o 
  -2   5  20      361.65      395.36     11.97 o 
  -1   5  20      293.96      314.39      7.99 o 
   0   5  20       83.46       83.20      5.18 o 
   1   5  20      294.76      310.25     10.00 o 
   2   5  20      360.33      378.40     14.50 o 
   3   5  20       48.84       56.96      4.88 o 
   4   5  20        5.12        9.39      3.68 o 
   5   5  20        3.25        4.31      2.04 o 
   6   5  20        5.30        8.17      2.04 o 
  -6   6  20        1.69       -0.41      2.04 o 
  -5   6  20       34.59       46.16      6.13 o 
  -4   6  20       40.28       37.58      6.13 o 
  -3   6  20       83.42       76.79      7.76 o 
  -2   6  20      349.34      379.95     15.93 o 
  -1   6  20      145.55      157.89      8.17 o 
   0   6  20      242.69      258.56     16.13 o 
   1   6  20      145.53      153.10      7.46 o 
   2   6  20      349.13      364.00     11.67 o 
   3   6  20       83.60       67.00      6.13 o 
   4   6  20       40.33       37.58      4.90 o 
   5   6  20       34.23       37.99      4.90 o 
  -5   7  20        9.69        7.76      2.86 o 
  -4   7  20       63.43       67.80      7.76 o 
  -3   7  20       10.04       14.30      3.68 o 
  -2   7  20       71.34       63.23      5.10 o 
  -1   7  20      256.20      234.46     15.52 o 
   0   7  20      127.43      125.74      5.71 o 
   1   7  20      256.85      252.96      9.89 o 
   2   7  20       71.53       64.60      5.51 o 
   3   7  20       10.26       12.50      2.41 o 
   5   7  20        9.64       12.42      2.86 o 
  -5   8  20       43.81       40.38      3.31 o 
  -4   8  20      117.19      137.65      9.80 o 
  -3   8  20        3.25        3.27      2.04 o 
  -1   8  20      181.82      160.12     13.07 o 
   0   8  20       34.95       32.14      3.30 o 
   1   8  20      182.67      170.85      6.99 o 
   2   8  20       30.78       33.43      3.35 o 
   3   8  20        3.31        4.18      1.59 o 
   4   8  20      117.24      131.93     10.62 o 
   5   8  20       43.48       47.28      3.53 o 
  -4   9  20        7.35        6.54      2.45 o 
  -1   9  20       76.44       64.13      8.58 o 
   0   9  20      116.37      107.44      7.26 o 
   1   9  20       76.53       71.53      4.56 o 
   2   9  20        0.30        1.93      1.51 o 
   3   9  20      103.33      106.55      7.22 o 
   4   9  20        7.27        2.86      2.45 o 
  -1  10  20       82.04       78.83      8.99 o 
   0  10  20        0.46       -1.23      4.08 o 
   1  10  20       82.30       83.56      6.62 o 
   2  10  20       63.88       68.10      5.87 o 
   3  10  20       18.80       18.01      3.02 o 
  -1  11  20        9.48       14.70      3.68 o 
   0  11  20        9.08        5.31      3.27 o 
   1  11  20        9.46       10.08      2.41 o 
   2  11  20       34.42       26.15      3.47 o 
   3  11  20        7.73       12.66      3.27 o 
   0  12  20        0.00       -2.45      2.45 o 
   1  12  20        0.29        0.41      2.45 o 
   1   0  21      407.45      372.00     10.79 o 
   2   0  21      497.60      475.57     12.13 o 
   3   0  21       51.08       51.87      6.13 o 
   4   0  21      132.30      124.17      9.80 o 
   5   0  21        2.05        3.68      2.45 o 
   6   0  21       32.33       38.40      4.90 o 
  -6   1  21        7.76       12.33      2.31 o 
  -5   1  21      108.31      105.79      9.39 o 
  -4   1  21       31.67       30.23      5.31 o 
  -3   1  21      524.69      513.03     17.97 o 
  -2   1  21       37.42       33.91      2.83 o 
  -1   1  21      447.09      477.90     13.44 o 
   0   1  21      507.80      483.13     11.10 o 
   1   1  21      447.67      464.86      8.34 o 
   2   1  21       37.00       34.22      3.53 o 
   3   1  21      525.89      507.72     17.56 o 
   4   1  21       31.62       26.55      4.49 o 
  -6   2  21       18.54       18.39      2.34 o 
  -5   2  21      120.78      131.64     15.32 o 
  -4   2  21      818.68      828.36     25.32 o 
  -3   2  21       90.59       86.19      7.76 o 
  -2   2  21      581.78      574.40     12.98 o 
  -1   2  21      176.57      181.50      5.85 o 
   0   2  21       14.09       19.37      2.84 o 
   1   2  21      175.89      179.59      6.04 o 
   2   2  21      582.36      563.76     30.21 o 
   3   2  21       90.07       79.24      6.94 o 
  -6   3  21        9.04        7.76      2.86 o 
  -5   3  21       26.36       26.55      5.31 o 
  -4   3  21       20.44       17.56      4.49 o 
  -3   3  21      205.60      202.60     12.25 o 
  -2   3  21      213.69      216.45      6.55 o 
  -1   3  21      794.48      853.53     15.14 o 
   0   3  21      468.65      447.73     11.97 o 
   1   3  21      796.48      839.26     19.28 o 
   2   3  21      213.64      218.99      8.46 o 
   3   3  21      206.79      194.02     10.62 o 
   6   3  21        9.03        8.17      2.45 o 
  -6   4  21        0.51        4.49      2.86 o 
  -5   4  21       68.65       69.44      7.76 o 
  -4   4  21       51.71       38.40      6.13 o 
  -3   4  21      287.32      272.45     14.30 o 
  -2   4  21      423.46      393.71     11.86 o 
  -1   4  21      215.03      214.67      6.50 o 
   0   4  21      111.61       94.57     11.97 o 
   1   4  21      215.79      217.80     11.70 o 
   2   4  21      424.59      414.20     12.87 o 
   3   4  21      289.65      295.32     13.89 o 
   4   4  21       51.37       55.55      6.54 o 
   5   4  21       68.50       66.17      6.54 o 
  -6   5  21       34.60       32.68      3.02 o 
  -5   5  21        9.32       15.52      4.08 o 
  -4   5  21       45.57       50.24      6.94 o 
  -3   5  21      117.04      123.36      9.80 o 
  -2   5  21      207.44      209.47      8.90 o 
  -1   5  21       21.19       20.55      2.30 o 
   0   5  21       63.99       65.32      4.81 o 
   1   5  21       21.50       22.33      3.02 o 
   2   5  21      207.32      211.74      9.19 o 
   3   5  21      116.97      121.41      8.58 o 
   4   5  21       45.33       53.10      6.13 o 
   5   5  21        9.20        6.37      1.44 o 
  -5   6  21        3.56        8.58      3.27 o 
  -4   6  21       63.63       75.16      8.17 o 
  -3   6  21       36.76       36.76      5.72 o 
  -2   6  21      256.58      245.78      9.77 o 
  -1   6  21      292.23      276.16     10.21 o 
   0   6  21       21.78       24.25      3.46 o 
   1   6  21      292.09      295.19     10.57 o 
   2   6  21      257.45      245.88      9.89 o 
   3   6  21       36.96       34.55      3.92 o 
   4   6  21       63.71       73.12      6.94 o 
   5   6  21        3.55        5.31      2.45 o 
  -5   7  21       16.00       20.42      4.08 o 
  -4   7  21        3.04       -0.41      2.45 o 
  -3   7  21        5.93        4.49      2.04 o 
  -2   7  21       47.50       47.90      4.47 o 
  -1   7  21      252.11      271.63     17.16 o 
   0   7  21        2.09        0.97      2.86 o 
   1   7  21      251.51      267.25     10.49 o 
   2   7  21       48.15       56.95     10.82 o 
   3   7  21        5.91        6.29      2.04 o 
   5   7  21       15.93       14.55      2.26 o 
  -5   8  21       28.61       30.23      4.08 o 
  -4   8  21       13.09       13.48      3.27 o 
  -3   8  21       78.26       80.47      7.76 o 
  -1   8  21        6.53        4.90      4.08 o 
   0   8  21       34.85       39.81      4.38 o 
   1   8  21        6.28       10.52      2.14 o 
   2   8  21       41.18       42.28      3.64 o 
   3   8  21       78.49       87.41      4.74 o 
   4   8  21       13.14       21.65      4.90 o 
  -1   9  21       61.39       60.45      8.17 o 
   0   9  21      584.89      602.08     26.14 o 
   1   9  21       60.60       67.18      4.45 o 
   2   9  21       27.81       32.81      3.23 o 
   3   9  21       38.13       34.12      4.18 o 
   4   9  21       48.88       48.61      6.13 o 
  -1  10  21       20.32       17.56      4.49 o 
   0  10  21        4.20        6.54      3.68 o 
   1  10  21       20.49       15.38      5.11 o 
   2  10  21       48.72       50.68      5.00 o 
   3  10  21        1.56        1.34      1.57 o 
  -1  11  21       27.73       29.82      4.90 o 
   0  11  21        0.00        4.49      2.86 o 
   1  11  21       27.57       28.06      6.13 o 
   2  11  21       11.39        7.99      2.02 o 
   0   0  22     1367.24     1507.19     31.89 o 
   1   0  22      218.68      236.47     12.02 o 
   2   0  22      171.57      171.28      7.92 o 
   3   0  22      521.61      547.34     18.79 o 
   4   0  22      616.00      678.05     22.47 o 
   5   0  22        1.51        4.90      2.45 o 
   6   0  22       30.75       33.90      4.49 o 
  -6   1  22       24.40       24.38      2.73 o 
  -5   1  22        8.21        6.54      3.27 o 
  -4   1  22      251.66      264.28     14.30 o 
  -3   1  22      928.09      964.79     25.32 o 
  -2   1  22      300.33      297.45      9.80 o 
  -1   1  22      256.10      234.02      8.92 o 
   0   1  22        1.55       -0.97      0.97 o 
   1   1  22      257.21      221.46      8.00 o 
   2   1  22      300.76      273.03      9.46 o 
   3   1  22      933.49      950.90     24.51 o 
   4   1  22      251.08      262.64     13.89 o 
  -6   2  22       17.32       20.83      4.08 o 
  -5   2  22       58.28       58.00      7.35 o 
  -4   2  22      141.16      145.00     11.03 o 
  -3   2  22      372.25      359.04     15.93 o 
  -2   2  22       78.55       82.84      5.29 o 
  -1   2  22        3.22        6.86      1.99 o 
   0   2  22      427.22      513.18     14.60 o 
   1   2  22        3.02        4.74      1.46 o 
   2   2  22       78.86       80.30      5.75 o 
   3   2  22      371.48      366.80     15.11 o 
   4   2  22      141.14      142.15      9.80 o 
   6   2  22       17.20       18.79      3.68 o 
  -6   3  22       85.24       94.76      7.76 o 
  -5   3  22       82.39       93.13      8.99 o 
  -4   3  22       58.59       64.13      7.76 o 
  -3   3  22      446.88      442.77     17.97 o 
  -2   3  22      966.99      961.12     24.10 o 
  -1   3  22       38.41       42.04      3.23 o 
   0   3  22      391.42      388.82     10.54 o 
   1   3  22       38.53       39.50      3.58 o 
   2   3  22      968.10      968.13     18.35 o 
   3   3  22      448.51      436.73     11.67 o 
   5   3  22       82.95       76.79      7.35 o 
   6   3  22       85.34       89.86      6.54 o 
  -6   4  22       11.41        9.80      2.86 o 
  -5   4  22       43.47       54.73      7.35 o 
  -4   4  22      380.60      381.51     17.97 o 
  -3   4  22      178.77      156.85     11.03 o 
  -2   4  22      698.47      717.47     16.34 o 
  -1   4  22      492.84      528.73     10.54 o 
   0   4  22       17.81       17.03      2.64 o 
   1   4  22      492.56      508.34     13.25 o 
   2   4  22      698.57      728.16     16.29 o 
   3   4  22      178.23      164.20     10.62 o 
   4   4  22      380.49      386.00     16.34 o 
   5   4  22       43.44       42.48      5.31 o 
  -6   5  22       17.28       16.75      3.27 o 
  -5   5  22        2.74        4.08      2.86 o 
  -4   5  22       66.61       62.90      7.35 o 
  -3   5  22       75.99       81.69      8.17 o 
  -2   5  22      500.74      498.27     13.90 o 
  -1   5  22       43.33       49.56      3.48 o 
   0   5  22      279.40      284.96     10.19 o 
   1   5  22       43.12       51.06      8.17 o 
   2   5  22      502.12      513.36     15.32 o 
   3   5  22       74.69       82.61     11.85 o 
   4   5  22       66.41       89.86      7.76 o 
   5   5  22        2.75        2.45      2.04 o 
  -5   6  22        0.94       -0.41      2.04 o 
  -4   6  22        0.44       -1.23      2.45 o 
  -3   6  22       28.09       30.63      5.31 o 
  -2   6  22      161.57      164.43     14.30 o 
  -1   6  22      150.15      151.18      7.75 o 
   0   6  22       92.44      107.06      9.19 o 
   1   6  22      149.38      159.16      7.93 o 
   2   6  22      161.31      158.42      8.05 o 
   3   6  22       27.93       27.20      3.53 o 
   4   6  22        0.42        2.04      1.63 o 
   5   6  22        0.98        2.04      1.63 o 
  -5   7  22       14.05       16.34      3.68 o 
  -4   7  22        7.47       10.21      3.68 o 
  -3   7  22       33.62       29.00      4.90 o 
  -2   7  22       72.20       63.31      7.76 o 
  -1   7  22      281.09      257.74     16.75 o 
   0   7  22      485.65      473.36     13.89 o 
   1   7  22      281.62      263.04     20.63 o 
   2   7  22       71.36       80.03      5.79 o 
   3   7  22       33.37       33.81      4.00 o 
   4   7  22        7.47        6.54      2.04 o 
   5   7  22       14.14       14.15      2.26 o 
  -4   8  22       57.92       60.86      6.13 o 
  -3   8  22       19.29       20.42      4.08 o 
  -1   8  22       69.81       60.86      8.58 o 
   0   8  22      402.25      397.10     12.91 o 
   1   8  22       69.65       64.47      4.41 o 
   2   8  22      101.24      105.79      5.57 o 
   3   8  22       19.22       18.68      2.46 o 
   4   8  22       57.72       61.68      7.35 o 
  -1   9  22      225.98      206.27     14.70 o 
   0   9  22        1.18        4.49      4.08 o 
   1   9  22      225.68      236.48     10.76 o 
   2   9  22        6.64       12.44      2.11 o 
   3   9  22       97.50       98.61      6.49 o 
   4   9  22        5.53        6.94      2.45 o 
  -1  10  22       26.38       29.41      5.72 o 
   0  10  22        9.65       17.97      5.31 o 
   1  10  22       26.18       26.23      3.72 o 
   2  10  22       45.50       48.64      4.71 o 
   3  10  22        0.52        0.20      2.66 o 
  -1  11  22        3.14        1.23      1.63 o 
   0  11  22        0.06        4.49      3.27 o 
   1  11  22        3.09        3.64      1.84 o 
   2  11  22        6.19        4.42      1.42 o 
   1   0  23      226.81      206.04      8.93 o 
   2   0  23      689.91      621.08     11.83 o 
   3   0  23      627.28      626.58     20.83 o 
   4   0  23       35.18       49.02      6.54 o 
   5   0  23        2.80        1.23      2.45 o 
   6   0  23        3.37        0.41      1.63 o 
  -6   1  23        0.96        1.23      1.23 o 
  -5   1  23       61.53       72.71      7.76 o 
  -4   1  23      252.23      245.90     13.89 o 
  -3   1  23      811.42      797.73     23.69 o 
  -2   1  23      591.66      563.18     11.28 o 
  -1   1  23       48.41       50.62      5.60 o 
   0   1  23        3.56        8.70      3.27 o 
   1   1  23       48.71       56.32      3.66 o 
   2   1  23      592.10      553.90     14.15 o 
   3   1  23      810.80      778.12     22.47 o 
   4   1  23      251.76      237.73     13.07 o 
   6   1  23        0.94        4.90      2.04 o 
  -6   2  23       25.44       28.18      4.49 o 
  -5   2  23        2.22        0.82      2.86 o 
  -4   2  23      374.98      383.14     17.56 o 
  -3   2  23      625.85      640.88     21.24 o 
  -2   2  23      857.12      809.10     16.68 o 
  -1   2  23      191.20      170.59      9.15 o 
   0   2  23       74.03       68.56      4.06 o 
   1   2  23      191.41      184.22      6.42 o 
   2   2  23      858.55      851.30     17.07 o 
   3   2  23      626.10      652.32     20.42 o 
   4   2  23      376.18      371.29     15.52 o 
   6   2  23       25.22       28.18      4.08 o 
  -6   3  23        5.71        2.45      2.04 o 
  -5   3  23       76.62       88.64      8.58 o 
  -4   3  23       45.76       55.14      6.94 o 
  -3   3  23      515.99      526.10     19.61 o 
  -2   3  23      440.42      498.73     17.97 o 
  -1   3  23      111.73      117.66      4.97 o 
   0   3  23        1.52        3.66      2.03 o 
   1   3  23      112.14      114.39      6.38 o 
   2   3  23      439.44      489.25     13.24 o 
   3   3  23      517.04      534.01     13.12 o 
   4   3  23       46.12       42.89      6.13 o 
   5   3  23       76.57       76.79      7.35 o 
   6   3  23        5.67        2.86      1.63 o 
  -6   4  23        1.97       -0.41      2.04 o 
  -5   4  23       47.98       57.18      6.94 o 
  -4   4  23        9.27       13.89      4.49 o 
  -3   4  23       54.88       58.41      6.94 o 
  -2   4  23       35.44       37.20      4.18 o 
  -1   4  23      426.23      443.21      9.81 o 
   0   4  23       17.63       22.84      3.88 o 
   1   4  23      426.88      440.30     12.56 o 
   2   4  23       34.90       34.37      4.01 o 
   3   4  23       54.01       51.47      6.13 o 
   4   4  23        9.26       14.30      3.68 o 
   5   4  23       47.82       45.75      5.31 o 
  -5   5  23        8.42        9.80      3.68 o 
  -4   5  23       13.93       12.25      4.08 o 
  -3   5  23      106.27      118.86      9.80 o 
  -2   5  23      774.45      787.52     29.82 o 
  -1   5  23      205.55      223.63      7.23 o 
   0   5  23      150.73      124.64      6.86 o 
   1   5  23      204.85      218.28      9.12 o 
   2   5  23      773.77      838.91     55.76 o 
   3   5  23      106.24      102.14      6.33 o 
   4   5  23       14.01       12.25      3.27 o 
   5   5  23        8.44        3.27      1.63 o 
  -5   6  23       12.79       13.07      3.27 o 
  -4   6  23        0.38        3.27      2.45 o 
  -3   6  23       57.58       57.18      6.94 o 
  -2   6  23        3.88        5.51      2.02 o 
  -1   6  23      393.78      386.09     13.48 o 
   0   6  23       19.10       20.15      3.40 o 
   1   6  23      393.12      379.73     12.23 o 
   2   6  23        3.73        5.72      2.26 o 
   3   6  23       56.99       61.16      4.88 o 
   4   6  23        0.38        4.08      2.45 o 
  -5   7  23       15.30       13.89      3.27 o 
  -4   7  23       25.59       26.55      4.90 o 
  -3   7  23       27.48       31.45      5.31 o 
  -2   7  23       60.18       56.78      7.35 o 
  -1   7  23       53.36       52.28      7.76 o 
   0   7  23      335.21      322.72     18.99 o 
   1   7  23       53.62       45.46      4.60 o 
   2   7  23       59.08       64.33      5.29 o 
   3   7  23       27.35       30.16      3.68 o 
   4   7  23       25.42       23.69      3.68 o 
   5   7  23       15.34        8.99      2.86 o 
  -4   8  23       42.29       49.42      5.72 o 
  -1   8  23       35.80       35.13      6.54 o 
   0   8  23      254.06      282.55     10.89 o 
   1   8  23       36.21       35.43      3.83 o 
   2   8  23       74.14       72.16      4.61 o 
   3   8  23        8.44        8.45      1.92 o 
   4   8  23       42.52       38.40      5.72 o 
  -1   9  23       46.45       45.75      6.94 o 
   0   9  23       35.32       33.09      6.54 o 
   1   9  23       46.61       44.84      5.00 o 
   2   9  23       21.80       26.08      2.82 o 
   3   9  23       13.34       13.49      2.60 o 
   4   9  23       90.53       84.96      7.35 o 
  -1  10  23        6.14        1.23      2.45 o 
   0  10  23      108.44       98.44     10.21 o 
   1  10  23        6.19        8.94      2.55 o 
   2  10  23       17.44       14.15      2.66 o 
   3  10  23       30.42       27.37      4.49 o 
   0  11  23        6.43        3.27      2.45 o 
   1  11  23        2.86        2.86      2.45 o 
   0   0  24      271.50      264.67     26.96 o 
   1   0  24      633.82      634.90     11.90 o 
   2   0  24      647.54      586.01     19.48 o 
   3   0  24        2.25       10.21      3.68 o 
   4   0  24      197.23      192.79     12.25 o 
   5   0  24        1.30        2.86      2.45 o 
   6   0  24       26.01       20.42      3.27 o 
  -6   1  24        8.04        4.90      2.04 o 
  -5   1  24        3.55        3.27      2.45 o 
  -4   1  24       63.04       61.68      7.35 o 
  -3   1  24      808.88      832.04     24.51 o 
  -2   1  24      125.27      125.78      5.65 o 
  -1   1  24      324.16      309.13      8.10 o 
   0   1  24      620.10      604.08     16.38 o 
   1   1  24      323.85      326.71     10.41 o 
   2   1  24      125.18      128.26      8.37 o 
   3   1  24      805.93      836.94     24.10 o 
   4   1  24       63.73       56.78      6.54 o 
   6   1  24        7.94        6.54      1.57 o 
  -6   2  24       20.24       16.34      3.27 o 
  -5   2  24        8.86       13.89      3.68 o 
  -4   2  24       37.61       33.09      5.72 o 
  -3   2  24      163.07      181.77     11.85 o 
  -2   2  24      311.99      312.44     14.09 o 
  -1   2  24       26.79       22.03      2.03 o 
   0   2  24       43.08       43.46      2.95 o 
   1   2  24       26.97       20.86      2.15 o 
   2   2  24      312.58      305.16     16.54 o 
   3   2  24      162.74      171.96     10.62 o 
   4   2  24       37.90       35.13      5.31 o 
   6   2  24       20.06       18.38      3.27 o 
  -6   3  24        3.45        2.45      2.04 o 
  -5   3  24       76.45       80.06      8.17 o 
  -4   3  24       46.94       48.61      6.94 o 
  -3   3  24      120.29      127.85     10.21 o 
  -2   3  24      808.66      765.10     16.68 o 
  -1   3  24      323.81      346.90      8.62 o 
   0   3  24      331.87      346.10      8.50 o 
   1   3  24      323.99      329.98     10.78 o 
   2   3  24      807.92      800.76     17.07 o 
   3   3  24      120.03      123.42      6.49 o 
   4   3  24       46.68       43.30      6.13 o 
   5   3  24       76.46       69.44      6.54 o 
  -5   4  24       22.28       23.69      4.49 o 
  -4   4  24        6.07        5.72      2.86 o 
  -3   4  24       71.84       87.41      8.58 o 
  -2   4  24      385.11      393.35     16.34 o 
  -1   4  24      217.87      221.48      7.18 o 
   0   4  24        1.42       -0.60      1.63 o 
   1   4  24      218.01      210.31      8.73 o 
   2   4  24      385.55      398.77     12.36 o 
   3   4  24       72.32       76.38      7.35 o 
   4   4  24        6.03        6.13      2.86 o 
   5   4  24       22.39       17.56      3.68 o 
  -5   5  24        0.27       -1.23      2.04 o 
  -4   5  24       79.67       80.88      8.17 o 
  -3   5  24       35.88       30.23      5.31 o 
  -2   5  24       21.65       19.90      3.68 o 
  -1   5  24      103.38      112.06      5.17 o 
   0   5  24       34.15       26.68      3.62 o 
   1   5  24      103.98      112.28      6.94 o 
   2   5  24       22.02       26.08      3.72 o 
   3   5  24       36.05       32.48      5.11 o 
   4   5  24       79.69       74.34      6.94 o 
   5   5  24        0.26        1.63      1.63 o 
  -5   6  24        9.82        6.94      2.86 o 
  -4   6  24        4.32        8.58      3.27 o 
  -3   6  24       47.02       61.68      6.94 o 
  -2   6  24      136.77      137.69     11.64 o 
  -1   6  24       76.77       81.26      5.98 o 
   0   6  24      182.99      178.09      8.61 o 
   1   6  24       77.10       93.03     13.07 o 
   2   6  24      136.88      140.69      7.75 o 
   3   6  24       47.03       56.76      5.00 o 
   4   6  24        4.36        2.86      2.45 o 
  -4   7  24       26.38       32.27      4.90 o 
  -3   7  24       26.20       28.18      4.90 o 
  -2   7  24       60.78       53.10      7.35 o 
  -1   7  24       92.48       88.64     10.21 o 
   0   7  24       40.67       51.78      5.06 o 
   1   7  24       92.30      103.54      5.57 o 
   2   7  24       60.60       58.33      4.99 o 
   3   7  24       26.16       25.66      6.13 o 
   4   7  24       26.35       35.54      4.08 o 
  -4   8  24       38.56       39.21      4.49 o 
  -1   8  24      114.86      112.33     10.62 o 
   0   8  24      280.15      272.04     17.56 o 
   1   8  24      114.81      134.46      6.28 o 
   2   8  24       52.44       58.39      4.71 o 
   3   8  24       94.51       95.59      5.39 o 
   4   8  24       38.59       38.80      5.31 o 
  -1   9  24       24.11       32.27      6.13 o 
   0   9  24       37.01       34.31      6.54 o 
   1   9  24       24.35       18.86      3.32 o 
   2   9  24        0.29        0.68      1.27 o 
   3   9  24       33.62       35.51      4.29 o 
  -1  10  24       41.44       30.23      5.31 o 
   0  10  24        0.07       -3.27      3.27 o 
   1  10  24       41.54       36.59      3.70 o 
   2  10  24        4.73        5.96      2.86 o 
   0  11  24        0.35       -1.23      2.04 o 
   1  11  24        5.57        1.23      2.45 o 
   1   0  25        6.37        4.24      1.41 o 
   2   0  25       50.06       43.95      3.42 o 
   3   0  25        2.25        2.86      2.86 o 
   4   0  25       27.15       29.82      5.31 o 
   5   0  25       19.01       19.61      4.08 o 
   6   0  25        0.58        2.86      1.63 o 
  -5   1  25       70.04       72.71      7.76 o 
  -4   1  25       15.24        9.80      3.68 o 
  -3   1  25      190.76      199.33     12.25 o 
  -2   1  25       58.46       48.05      3.59 o 
  -1   1  25       54.79       59.77      5.51 o 
   0   1  25        0.02        2.28      1.44 o 
   1   1  25       55.01       55.81      3.85 o 
   2   1  25       58.17       51.29      3.09 o 
   3   1  25      191.42      220.16     12.66 o 
   4   1  25       15.22        7.35      2.86 o 
   6   1  25       12.56       12.25      1.73 o 
  -5   2  25        7.38        4.90      3.27 o 
  -4   2  25       94.35      102.93      9.39 o 
  -3   2  25       84.89       90.27      8.99 o 
  -2   2  25      210.33      217.18      9.07 o 
  -1   2  25       74.15       63.47      3.39 o 
   0   2  25        1.57        2.86      1.30 o 
   1   2  25       73.64       65.23      4.14 o 
   2   2  25      208.66      193.86     14.50 o 
   3   2  25       84.51       84.50      6.33 o 
   4   2  25       93.57       89.24      5.75 o 
   5   2  25        7.39        4.08      2.45 o 
   6   2  25        4.54        3.68      1.63 o 
  -5   3  25       44.88       46.97      6.13 o 
  -4   3  25       41.06       39.62      6.13 o 
  -3   3  25       80.53       84.96      8.58 o 
  -2   3  25      306.64      302.85     11.85 o 
  -1   3  25       27.20       30.81      3.14 o 
   0   3  25      118.44      126.89      5.25 o 
   1   3  25       27.55       27.51      3.62 o 
   2   3  25      305.95      296.56     12.03 o 
   3   3  25       79.94       76.76      5.34 o 
   4   3  25       40.99       34.72      5.31 o 
   5   3  25       44.60       45.75      5.31 o 
  -5   4  25       12.31       14.30      3.68 o 
  -4   4  25       70.46       93.54      8.99 o 
  -3   4  25       11.60       17.56      4.08 o 
  -2   4  25      411.59      419.49     17.16 o 
  -1   4  25       56.54       50.86      3.72 o 
   0   4  25        1.07        1.23      1.96 o 
   1   4  25       56.17       46.08      4.51 o 
   2   4  25      410.98      435.48     13.05 o 
   3   4  25       11.58       14.30      3.27 o 
   4   4  25       70.20       66.17      6.94 o 
   5   4  25       12.26       12.66      2.86 o 
  -5   5  25       53.59       62.90      6.54 o 
  -4   5  25       27.17       25.73      4.90 o 
  -3   5  25       14.24       24.92      4.90 o 
  -2   5  25       14.21       12.25      3.68 o 
  -1   5  25      156.25      163.54      8.99 o 
   0   5  25       42.68       42.17      4.49 o 
   1   5  25      155.85      154.09      8.17 o 
   2   5  25       14.21       15.60      2.85 o 
   3   5  25       14.13       17.04      3.02 o 
   4   5  25       27.00       27.37      4.49 o 
   5   5  25       53.52       50.65      4.90 o 
  -5   6  25       13.83       14.70      3.27 o 
  -4   6  25       16.16       22.06      4.08 o 
  -3   6  25      108.08      102.12      8.99 o 
  -2   6  25       48.90       60.10      5.72 o 
  -1   6  25      104.99       99.19      6.38 o 
   0   6  25      147.25      154.89      8.14 o 
   1   6  25      104.60       99.55      6.67 o 
   2   6  25       48.52       55.63      5.10 o 
   3   6  25      107.99      110.97      6.74 o 
   4   6  25       15.97       15.52      3.27 o 
  -4   7  25        9.47        9.39      2.86 o 
  -3   7  25       52.95       61.68      6.94 o 
  -2   7  25       55.52       63.72      7.76 o 
  -1   7  25       32.54       29.41      5.72 o 
   0   7  25        0.01        0.41      3.27 o 
   1   7  25       32.40       37.30      3.39 o 
   2   7  25       55.77       62.84      5.20 o 
   3   7  25       52.86       62.12      4.90 o 
   4   7  25        9.33        4.90      2.04 o 
  -1   8  25       82.97       75.57      8.99 o 
   0   8  25        0.02        4.49      4.08 o 
   1   8  25       82.42       80.50      4.64 o 
   2   8  25       29.59       30.30      2.96 o 
   3   8  25       79.84       83.61      4.33 o 
   4   8  25        3.31        3.27      2.04 o 
  -1   9  25       16.55       13.07      4.08 o 
   0   9  25        2.18       -3.68      3.68 o 
   1   9  25       16.42       19.91      3.09 o 
   2   9  25       28.48       23.27      2.51 o 
   3   9  25       64.22       57.78      5.31 o 
  -1  10  25        6.08       -2.04      2.04 o 
   0  10  25        8.40        6.94      3.27 o 
   1  10  25        5.97        3.68      2.45 o 
   2  10  25       18.96       17.48      2.55 o 
   0   0  26       38.41       41.25      6.94 o 
   1   0  26        5.54        3.59      1.52 o 
   2   0  26       23.67       27.31      2.44 o 
   3   0  26        9.20       13.89      4.08 o 
   4   0  26        4.00        8.58      3.27 o 
   5   0  26        1.05        1.23      2.04 o 
   6   0  26       11.55       10.21      2.45 o 
  -5   1  26        3.60       -0.41      2.04 o 
  -4   1  26      152.66      160.12     11.44 o 
  -3   1  26       55.54       50.24      6.54 o 
  -2   1  26       25.42       20.59      2.66 o 
  -1   1  26       58.91       64.60      5.75 o 
   0   1  26       54.26       70.28      4.26 o 
   1   1  26       59.20       63.70      4.20 o 
   2   1  26       25.87       23.43      2.27 o 
   3   1  26       55.33       57.59      6.54 o 
   4   1  26      152.59      151.13     10.62 o 
  -5   2  26       16.24       16.34      4.08 o 
  -4   2  26       22.65       20.01      4.90 o 
  -3   2  26      112.91      109.88      9.39 o 
  -2   2  26       91.64       84.97      5.92 o 
  -1   2  26        8.16       13.21      1.92 o 
   0   2  26       43.05       41.59      3.47 o 
   1   2  26        7.98        9.08      2.26 o 
   2   2  26       91.32       87.52      5.69 o 
   3   2  26      112.96      106.38      6.20 o 
   4   2  26       22.75       19.02      3.27 o 
   5   2  26       16.49       16.34      3.68 o 
  -5   3  26       22.88       17.97      4.08 o 
  -4   3  26      104.68      119.68      9.80 o 
  -3   3  26      149.45      171.15     11.85 o 
  -2   3  26        7.28        6.71      4.29 o 
  -1   3  26       88.03       92.91      4.72 o 
   0   3  26        3.16        4.16      1.69 o 
   1   3  26       87.64       80.94      4.73 o 
   2   3  26        7.40        9.90      2.26 o 
   3   3  26      149.31      148.65      7.07 o 
   4   3  26      105.57      106.20      8.58 o 
   5   3  26       22.66       15.93      3.27 o 
  -5   4  26        2.48        1.23      2.04 o 
  -4   4  26       16.10       16.75      4.08 o 
  -3   4  26       16.30       20.83      4.49 o 
  -2   4  26       13.29       14.27      2.73 o 
  -1   4  26      149.03      160.03      6.22 o 
   0   4  26      188.41      184.69     10.21 o 
   1   4  26      149.60      153.17      7.75 o 
   2   4  26       13.34       16.76      2.64 o 
   3   4  26       16.54       17.56      4.08 o 
   4   4  26       16.14       14.30      3.27 o 
   5   4  26        2.49        2.04      2.04 o 
  -5   5  26        4.03        2.86      2.04 o 
  -4   5  26        1.07        0.82      2.45 o 
  -3   5  26       19.76       25.32      4.90 o 
  -2   5  26       29.75       30.63      5.31 o 
  -1   5  26       76.86       72.20      4.26 o 
   0   5  26      144.88      180.99      8.44 o 
   1   5  26       76.56       66.48      9.39 o 
   2   5  26       29.59       25.43      3.53 o 
   3   5  26       19.60       18.79      4.08 o 
   4   5  26        1.07        0.00      1.63 o 
   5   5  26        4.11        4.49      1.63 o 
  -4   6  26       40.98       52.28      6.13 o 
  -3   6  26      120.45      149.09     10.62 o 
  -2   6  26       76.15       77.61      7.35 o 
  -1   6  26       15.25       13.89      4.90 o 
   0   6  26        3.14        3.35      2.04 o 
   1   6  26       15.08       12.80      2.72 o 
   2   6  26       75.95       78.14      6.74 o 
   3   6  26      120.50      123.50      9.60 o 
   4   6  26       40.96       50.24      5.31 o 
  -4   7  26        5.25        3.68      2.04 o 
  -3   7  26        8.74        9.80      2.86 o 
  -1   7  26        2.43        1.23      3.27 o 
   0   7  26       37.49       45.34      4.51 o 
   1   7  26        2.37        1.93      1.44 o 
   2   7  26       36.93       36.39      4.00 o 
   3   7  26        8.90       12.63      2.44 o 
   4   7  26        5.20        8.19      1.73 o 
  -1   8  26       10.71        8.17      3.68 o 
   0   8  26        0.60        0.82      3.27 o 
   1   8  26       10.59        8.65      1.80 o 
   2   8  26        4.18        3.55      2.18 o 
   3   8  26       25.42       25.71      3.37 o 
  -1   9  26        4.43        2.86      2.45 o 
   0   9  26        1.12       -2.86      2.86 o 
   1   9  26        4.51        9.80      4.08 o 
   2   9  26       17.98       13.52      2.55 o 
   3   9  26        3.24       -0.41      1.63 o 
  -1  10  26        3.42        0.41      1.63 o 
   0  10  26        0.91        1.23      2.45 o 
   1  10  26        3.52        2.04      2.45 o 
   1   0  27       13.50       10.43      2.03 o 
   2   0  27       66.63       59.69      3.49 o 
   3   0  27      118.08      115.19      9.39 o 
   4   0  27       63.09       66.17      7.35 o 
   5   0  27       16.89       23.69      4.08 o 
  -5   1  27       29.64       40.03      5.31 o 
  -4   1  27       65.23       72.30      7.76 o 
  -3   1  27      111.49      119.68      9.80 o 
  -2   1  27       31.88       28.69      3.01 o 
  -1   1  27      137.62      123.60      7.78 o 
   0   1  27       18.80       29.17      2.86 o 
   1   1  27      137.13      132.97      6.98 o 
   2   1  27       31.80       20.73      2.94 o 
   3   1  27      111.10      108.23      6.33 o 
   4   1  27       65.76       66.36      4.90 o 
   5   1  27       29.47       31.45      4.49 o 
  -5   2  27        8.90       12.25      3.27 o 
  -4   2  27        9.26       20.42      4.90 o 
  -3   2  27        3.17        3.68      2.86 o 
  -2   2  27       83.33       91.09     13.48 o 
  -1   2  27        9.23        4.43      2.04 o 
   0   2  27      110.78      125.59      8.78 o 
   1   2  27        9.17        5.50      4.08 o 
   2   2  27       82.96       83.60      4.62 o 
   3   2  27        3.00        3.82      1.57 o 
   4   2  27        9.37        9.01      2.45 o 
   5   2  27        9.02        7.76      2.45 o 
  -5   3  27        6.37        6.54      2.45 o 
  -4   3  27       24.21       29.00      4.90 o 
  -3   3  27       36.53       37.58      5.72 o 
  -2   3  27        4.16        2.86      1.73 o 
  -1   3  27       41.95       41.81      3.28 o 
   0   3  27       68.01       68.35      5.46 o 
   1   3  27       41.60       38.26      3.92 o 
   2   3  27        4.13        1.43      1.73 o 
   3   3  27       36.88       37.17      3.75 o 
   4   3  27       24.37       25.73      4.49 o 
   5   3  27        6.38        9.80      2.45 o 
  -5   4  27        4.60        5.31      2.45 o 
  -4   4  27       28.75       27.78      4.90 o 
  -3   4  27       16.35       11.85      3.68 o 
  -2   4  27       64.89       65.53      5.34 o 
  -1   4  27       17.35       19.24      2.43 o 
   0   4  27        7.03        8.40      2.41 o 
   1   4  27       17.17       14.13      2.26 o 
   2   4  27       64.46       67.10      4.47 o 
   3   4  27       16.34       19.61      4.08 o 
   4   4  27       28.53       29.00      4.49 o 
   5   4  27        4.48        6.94      2.04 o 
  -5   5  27       17.10       24.51      3.68 o 
  -4   5  27       13.41       12.25      3.68 o 
  -3   5  27        2.60        0.82      2.04 o 
  -2   5  27       29.53       32.98      3.83 o 
  -1   5  27        5.85        7.49      1.90 o 
   0   5  27       45.45       48.27      4.51 o 
   1   5  27        5.96        6.37      2.34 o 
   2   5  27       29.20       33.41      3.45 o 
   3   5  27        2.54        1.23      2.45 o 
   4   5  27       13.50       18.79      3.68 o 
  -4   6  27        6.65        8.58      2.86 o 
  -3   6  27       12.59        9.39      3.27 o 
  -2   6  27       12.23        8.17      2.86 o 
  -1   6  27        5.12        5.72      3.68 o 
   0   6  27       63.87       71.63      5.67 o 
   1   6  27        5.15        2.59      2.66 o 
   2   6  27       12.12        9.63      2.45 o 
   3   6  27       12.69       12.66      3.27 o 
   4   6  27        6.72        5.72      2.04 o 
  -4   7  27       11.23       13.48      2.86 o 
  -3   7  27       22.07       18.38      3.68 o 
  -1   7  27       16.33       18.38      4.90 o 
   0   7  27       17.43       17.02      3.02 o 
   1   7  27       16.51       16.66      4.70 o 
   2   7  27       34.46       39.75     10.21 o 
   3   7  27       22.05       17.83      4.49 o 
   4   7  27       11.49       15.93      3.68 o 
  -1   8  27        8.51        7.76      3.27 o 
   0   8  27        9.66        3.68      3.27 o 
   1   8  27        8.45       11.40      5.72 o 
   2   8  27        0.53        2.66      1.38 o 
   3   8  27       29.70       29.95      2.85 o 
  -1   9  27        9.58        4.49      2.45 o 
   0   9  27        9.07       11.03      3.68 o 
   1   9  27        9.66       12.66      4.08 o 
   2   9  27        3.60        3.68      2.41 o 
   0  10  27        6.09        4.90      2.45 o 
   1  10  27        0.46       -2.04      2.45 o 
   0   0  28      580.73      569.81     23.69 o 
   1   0  28       50.52       42.86      3.39 o 
   2   0  28        5.36        8.00      2.12 o 
   3   0  28       30.23       23.05      3.31 o 
   4   0  28       31.30       39.21      5.72 o 
   5   0  28       17.18       14.64      2.66 o 
  -5   1  28        2.58        2.86      2.04 o 
  -4   1  28       26.54       32.68      5.31 o 
  -3   1  28       16.19       18.38      4.49 o 
  -2   1  28        5.78        5.45      1.65 o 
  -1   1  28       22.96       28.36      3.05 o 
   0   1  28      195.00      191.51      8.65 o 
   1   1  28       22.86       33.03      3.11 o 
   2   1  28        5.85        3.65      1.56 o 
   3   1  28       16.22       14.25      2.44 o 
   4   1  28       26.41       19.79      4.49 o 
   5   1  28        2.55        0.82      1.63 o 
  -5   2  28        3.20        3.68      2.04 o 
  -4   2  28       16.43       18.79      4.49 o 
  -3   2  28       16.35       17.97      4.49 o 
  -2   2  28       11.69        9.88      2.31 o 
  -1   2  28       17.46       16.98      2.85 o 
   0   2  28       27.58       29.90      3.53 o 
   1   2  28       17.77       15.82      4.29 o 
   2   2  28       11.51       15.94      2.19 o 
   3   2  28       16.45       18.18      2.89 o 
   4   2  28       16.57       22.67      2.89 o 
   5   2  28        3.22        0.41      1.63 o 
  -5   3  28        0.47        0.41      1.63 o 
  -4   3  28        5.96        2.86      2.86 o 
  -3   3  28       43.74       39.62      5.72 o 
  -2   3  28      119.48      108.64     11.44 o 
  -1   3  28       30.10       24.97      4.35 o 
   0   3  28       53.36       60.91      3.87 o 
   1   3  28       30.24       26.20      3.32 o 
   2   3  28      118.97      107.37      5.18 o 
   3   3  28       43.25       42.30      3.89 o 
   4   3  28        6.04        0.41      2.45 o 
   5   3  28        0.46        0.82      1.23 o 
  -5   4  28        9.47        5.72      2.45 o 
  -4   4  28        1.36        2.86      2.45 o 
  -3   4  28        6.24        4.08      2.86 o 
  -2   4  28        4.51        4.49      1.96 o 
  -1   4  28      210.08      216.84      8.23 o 
   0   4  28       22.42       18.80      3.02 o 
   1   4  28      211.00      203.29      7.62 o 
   2   4  28        4.60        4.90      1.73 o 
   3   4  28        6.35        7.76      2.86 o 
   4   4  28        1.31        2.45      2.04 o 
   5   4  28        9.45        8.99      2.04 o 
  -4   5  28        2.20        0.00      2.04 o 
  -3   5  28        0.08        6.13      3.27 o 
  -2   5  28       70.40       67.83      8.37 o 
  -1   5  28       20.50       18.76      2.73 o 
   0   5  28       14.65       22.90      3.40 o 
   1   5  28       20.43       16.73      2.94 o 
   2   5  28       70.85       76.32      3.84 o 
   3   5  28        0.06        3.27      2.45 o 
   4   5  28        2.18        1.23      1.23 o 
  -4   6  28       19.31       26.14      4.08 o 
  -3   6  28       21.81       21.24      4.08 o 
  -2   6  28       61.27       67.36      8.37 o 
  -1   6  28       43.72       34.72      6.13 o 
   0   6  28       12.46       14.39      2.94 o 
   1   6  28       43.69       48.12      4.60 o 
   2   6  28       61.31       56.86      4.31 o 
   3   6  28       21.98       26.55      4.08 o 
   4   6  28       19.40       19.20      3.27 o 
  -3   7  28        8.33        9.39      2.86 o 
  -2   7  28        0.19       -2.04      2.45 o 
  -1   7  28       13.87        8.17      3.68 o 
   0   7  28       55.64       64.21      5.20 o 
   1   7  28       13.84        8.44      4.29 o 
   2   7  28        0.19        0.12      1.24 o 
   3   7  28        8.23        8.23      1.86 o 
  -2   8  28        4.42        1.63      1.63 o 
  -1   8  28        2.84        5.31      3.27 o 
   0   8  28       14.09        6.13      3.27 o 
   1   8  28        2.87       -0.45      1.42 o 
   2   8  28        4.45        6.39      1.99 o 
   3   8  28       19.94       22.87      4.08 o 
   0   9  28       12.93        4.90      2.45 o 
   1   9  28        9.83        9.39      3.27 o 
   1   0  29        9.47        5.96      1.73 o 
   2   0  29       40.85       49.47      3.48 o 
   3   0  29       22.62       20.81      6.33 o 
   4   0  29        7.67        7.97      2.02 o 
   5   0  29        1.60        3.88      1.44 o 
  -5   1  29       11.93        7.11      1.57 o 
  -4   1  29        1.76        0.98      2.25 o 
  -3   1  29       24.52       18.34      2.73 o 
  -2   1  29       45.34       42.64      3.28 o 
  -1   1  29      283.36      268.30     14.70 o 
   0   1  29      174.59      164.97      9.24 o 
   1   1  29      282.90      262.93      9.89 o 
   2   1  29       45.27       41.85      3.42 o 
   3   1  29       24.64       18.82      3.02 o 
   4   1  29        1.73        0.86      1.43 o 
   5   1  29       11.90        4.08      2.04 o 
  -5   2  29       10.67       10.62      1.86 o 
  -4   2  29        3.47        2.86      2.45 o 
  -3   2  29       21.70       25.91      3.88 o 
  -2   2  29       35.16       37.80      4.18 o 
  -1   2  29       45.61       36.27      4.70 o 
   0   2  29      210.47      199.10      9.48 o 
   1   2  29       45.25       39.40      4.49 o 
   2   2  29       35.22       36.29      3.19 o 
   3   2  29       21.64       20.87      3.06 o 
   4   2  29        3.48        2.45      3.06 o 
   5   2  29       10.71       11.85      2.45 o 
  -5   3  29        0.99        1.23      2.04 o 
  -4   3  29        1.23        2.45      2.04 o 
  -3   3  29        5.53        4.90      2.86 o 
  -2   3  29        5.98        7.58      3.06 o 
  -1   3  29        3.90        5.74      1.66 o 
   0   3  29       97.10       83.62      4.50 o 
   1   3  29        3.85        3.39      1.86 o 
   2   3  29        6.00        5.53      1.59 o 
   3   3  29        5.66        3.23      1.57 o 
   4   3  29        1.23       -1.63      2.04 o 
   5   3  29        1.00        3.68      1.63 o 
  -4   4  29       15.01       19.61      3.68 o 
  -3   4  29       10.47       11.03      3.27 o 
  -2   4  29       75.06       74.98      5.46 o 
  -1   4  29       31.94       35.45      3.10 o 
   0   4  29       68.89       67.53      8.37 o 
   1   4  29       31.78       33.76      3.72 o 
   2   4  29       75.22       67.14      4.46 o 
   3   4  29       10.67        7.76      2.86 o 
   4   4  29       14.99       19.20      3.27 o 
  -4   5  29       11.21        7.76      2.45 o 
  -3   5  29       22.89       28.18      4.49 o 
  -2   5  29       94.35       89.12      6.54 o 
  -1   5  29       82.27       93.31     10.62 o 
   0   5  29       69.52       57.25      8.78 o 
   1   5  29       82.31       84.82      4.96 o 
   2   5  29       94.98       86.46      5.75 o 
   3   5  29       22.93       20.42      3.68 o 
   4   5  29       11.34       13.89      2.86 o 
  -3   6  29       15.84       21.24      4.08 o 
  -2   6  29       50.51       52.50      4.47 o 
  -1   6  29      167.29      161.34     11.85 o 
   0   6  29       11.43        4.08      1.84 o 
   1   6  29      167.30      164.05      7.67 o 
   2   6  29       50.86       52.97      4.90 o 
   3   6  29       15.88       20.01      3.68 o 
  -3   7  29       61.60       62.90      5.72 o 
  -2   7  29       64.40       51.47      6.13 o 
   0   7  29       20.02       13.89      4.49 o 
   1   7  29       12.03        9.86      2.55 o 
   2   7  29       64.39       62.25      3.33 o 
   3   7  29       62.02       62.21      4.01 o 
  -2   8  29       44.54       46.56      5.31 o 
   0   8  29        0.43        0.00      2.45 o 
   1   8  29        3.77        2.04      2.45 o 
   2   8  29       44.57       53.28      2.89 o 
  -1   9  29       12.77       18.38      4.08 o 
   0   9  29        4.00        6.94      2.86 o 
   1   9  29       12.81        8.59      2.25 o 
   0   0  30      969.52      901.07     30.23 o 
   1   0  30       21.61       15.93      2.57 o 
   2   0  30       45.20       39.37      3.18 o 
   3   0  30       12.33       15.94      2.55 o 
   4   0  30       25.34       27.55      3.14 o 
   5   0  30        0.03        1.23      1.63 o 
  -5   1  30       11.67        8.17      2.04 o 
  -4   1  30        0.84        0.09      1.28 o 
  -3   1  30       25.46       27.35      3.24 o 
  -2   1  30       14.74        8.38      1.59 o 
  -1   1  30       71.82       84.81      6.04 o 
   0   1  30      205.75      176.34     14.30 o 
   1   1  30       72.10       71.65      5.10 o 
   2   1  30       14.49       11.67      2.03 o 
   3   1  30       25.50       23.80      2.89 o 
   4   1  30        0.90        1.45      1.63 o 
   5   1  30       11.66       11.03      2.45 o 
  -4   2  30       14.71       12.97      4.70 o 
  -3   2  30        1.64        1.31      1.36 o 
  -2   2  30        2.12        4.61      2.04 o 
  -1   2  30      161.12      151.30      7.95 o 
   0   2  30       90.57       94.98      4.69 o 
   1   2  30      160.83      150.38     17.16 o 
   2   2  30        2.22        3.06      1.48 o 
   3   2  30        1.70       -1.73      1.73 o 
   4   2  30       14.65       17.53      3.06 o 
  -4   3  30        6.77        5.85      1.66 o 
  -3   3  30       33.68       45.75      6.13 o 
  -2   3  30       44.93       37.44      4.01 o 
  -1   3  30       71.54       72.21      5.99 o 
   0   3  30      109.12      117.80      5.92 o 
   1   3  30       71.79       71.92      7.76 o 
   2   3  30       44.84       37.15      3.05 o 
   3   3  30       33.70       42.07      3.60 o 
   4   3  30        6.86        4.90      2.04 o 
  -4   4  30       45.57       56.78      6.13 o 
  -3   4  30       18.96       20.01      4.08 o 
  -2   4  30       54.09       63.91      7.15 o 
  -1   4  30       79.10       70.84      4.13 o 
   0   4  30       30.55       31.84      4.70 o 
   1   4  30       79.34       75.93     12.05 o 
   2   4  30       54.26       64.57      3.91 o 
   3   4  30       18.68       11.85      3.27 o 
   4   4  30       45.59       41.25      4.49 o 
  -4   5  30        2.31        3.68      2.04 o 
  -3   5  30       32.60       34.72      4.90 o 
  -2   5  30       59.92       72.60     16.75 o 
  -1   5  30       53.58       55.55      7.35 o 
   0   5  30       21.74       17.32      2.85 o 
   1   5  30       53.97       60.97      8.58 o 
   2   5  30       59.52       65.39      3.82 o 
   3   5  30       32.48       41.25      4.90 o 
   4   5  30        2.29        4.90      1.63 o 
  -3   6  30        1.47       -1.63      1.63 o 
  -2   6  30       20.58       22.94      3.88 o 
  -1   6  30       39.29       42.07      6.13 o 
   0   6  30        1.00       -0.50      1.86 o 
   1   6  30       39.24       38.27      3.83 o 
   2   6  30       20.42       21.58      2.85 o 
   3   6  30        1.47       -1.63      1.63 o 
  -2   7  30       58.89       44.93      5.31 o 
  -1   7  30       17.10       15.52      3.68 o 
   0   7  30        1.25        6.54      3.27 o 
   1   7  30       16.77       15.82      2.25 o 
   2   7  30       58.75       53.39      3.28 o 
   3   7  30        3.68        5.72      2.04 o 
  -1   8  30        4.10        8.17      2.86 o 
   0   8  30        5.66        1.23      2.45 o 
   1   8  30        4.06        3.27      2.04 o 
   2   8  30        7.47       12.66      2.45 o 
   1   0  31       88.06       95.65      5.38 o 
   2   0  31       73.23       70.82     10.21 o 
   3   0  31       13.87       12.85      2.44 o 
   4   0  31       11.39       10.98      3.47 o 
  -4   1  31       29.86       33.85      3.24 o 
  -3   1  31        0.10        0.65      1.36 o 
  -2   1  31       28.86       27.41      3.88 o 
  -1   1  31       29.45       22.52      3.60 o 
   0   1  31       82.34       78.43      9.39 o 
   1   1  31       29.35       23.68      7.15 o 
   2   1  31       29.12       30.76      2.87 o 
   3   1  31        0.11        1.45      1.28 o 
   4   1  31       30.00       31.86      3.02 o 
  -4   2  31        3.97        2.18      1.28 o 
  -3   2  31       23.20       24.55      2.85 o 
  -2   2  31        8.65        6.15      2.66 o 
  -1   2  31       47.54       43.49      6.54 o 
   0   2  31       46.30       37.73      3.04 o 
   1   2  31       47.54       33.69      3.53 o 
   2   2  31        8.79        5.53      1.48 o 
   3   2  31       23.20       29.46      4.29 o 
   4   2  31        4.00        8.80      1.86 o 
  -4   3  31        7.57        4.49      2.45 o 
  -3   3  31        1.42       -0.82      2.45 o 
  -2   3  31       17.34       18.74      3.68 o 
  -1   3  31      115.09      132.46     11.64 o 
   0   3  31        1.06       -0.35      1.10 o 
   1   3  31      115.99      140.29     24.71 o 
   2   3  31       17.25       17.36      2.19 o 
   3   3  31        1.47       -0.36      1.28 o 
   4   3  31        7.57        6.54      2.04 o 
  -4   4  31        5.85        5.72      2.04 o 
  -3   4  31        2.05        2.45      2.04 o 
  -2   4  31       29.43       32.52      8.37 o 
  -1   4  31       46.61       54.92      4.59 o 
   0   4  31        5.23        3.93      1.86 o 
   1   4  31       46.44       64.03      8.58 o 
   2   4  31       29.34       37.19      3.47 o 
   3   4  31        2.07        3.27      2.04 o 
   4   4  31        5.85        1.63      1.63 o 
  -3   5  31        0.80       -1.23      2.04 o 
  -2   5  31       11.77       11.14      2.15 o 
  -1   5  31       44.38       42.48      6.54 o 
   0   5  31       45.91       41.51      4.12 o 
   1   5  31       44.04       52.85      4.49 o 
   2   5  31       11.67       14.01      2.63 o 
   3   5  31        0.78        4.90      2.04 o 
  -3   6  31        7.96        3.68      2.04 o 
  -2   6  31        9.93        8.58      2.86 o 
  -1   6  31       36.69       28.18      4.90 o 
   0   6  31        0.33        0.05      1.28 o 
   1   6  31       36.27       32.85      3.43 o 
   2   6  31        9.93        7.98      1.86 o 
   3   6  31        7.91        8.58      2.45 o 
  -2   7  31       30.62       22.06      3.68 o 
  -1   7  31       20.04       14.30      3.68 o 
   0   7  31        0.82       -3.27      3.27 o 
   1   7  31       20.00       17.51      2.55 o 
   2   7  31       30.64       35.05      3.88 o 
  -1   8  31        1.86       -0.82      1.63 o 
   0   8  31       30.25       29.82      4.49 o 
   1   8  31        1.86        3.27      1.63 o 
   0   0  32      154.97      131.12     11.85 o 
   1   0  32        0.40       -0.82      1.44 o 
   2   0  32        0.29        0.00      1.10 o 
   3   0  32       32.95       34.29      3.31 o 
   4   0  32        2.87        2.25      1.05 o 
  -4   1  32       33.20       39.49      3.24 o 
  -3   1  32       28.38       28.84      4.90 o 
  -2   1  32        5.45        4.90      1.86 o 
  -1   1  32       33.33       33.82      3.83 o 
   0   1  32        1.14       -0.53      1.49 o 
   1   1  32       33.00       35.12      3.04 o 
   2   1  32        5.44        7.39      1.92 o 
   3   1  32       28.10       29.61      3.14 o 
   4   1  32       33.17       34.13      3.02 o 
  -4   2  32        0.98        1.02      1.16 o 
  -3   2  32        0.53       -0.82      2.04 o 
  -2   2  32       19.53       21.05      3.88 o 
  -1   2  32       18.50       24.87      6.74 o 
   0   2  32       24.98       36.61      4.90 o 
   1   2  32       18.75       27.09      2.49 o 
   2   2  32       19.43       21.09      2.33 o 
   3   2  32        0.53        0.23      1.63 o 
   4   2  32        0.98        4.08      2.04 o 
  -4   3  32       27.90       26.55      4.08 o 
  -3   3  32        9.56        6.94      2.45 o 
  -2   3  32        2.96        2.25      1.44 o 
  -1   3  32       29.35       30.10      4.49 o 
   0   3  32       10.07       15.91      2.69 o 
   1   3  32       29.41       36.33      3.72 o 
   2   3  32        2.92        4.29      1.38 o 
   3   3  32        9.69       11.33      2.02 o 
   4   3  32       27.87       39.62      4.08 o 
  -3   4  32        2.46        1.63      1.63 o 
  -2   4  32        2.83        1.54      1.28 o 
  -1   4  32        5.68        2.66      1.84 o 
   0   4  32        0.30       -0.52      1.57 o 
   1   4  32        5.51        3.47      1.73 o 
   2   4  32        2.92        3.45      1.39 o 
   3   4  32        2.50        2.04      1.63 o 
  -3   5  32       10.40       10.21      2.86 o 
  -2   5  32       34.63       32.83      4.08 o 
  -1   5  32        8.36        6.94      3.27 o 
   0   5  32       24.13       23.57      3.02 o 
   1   5  32        8.31       13.30      6.94 o 
   2   5  32       34.46       35.11      3.31 o 
   3   5  32       10.40       13.48      2.86 o 
  -2   6  32       46.72       43.71      5.31 o 
  -1   6  32       34.92       42.48      5.72 o 
   0   6  32       11.27       11.44      3.68 o 
   1   6  32       35.13       42.18      3.83 o 
   2   6  32       46.65       50.02      3.60 o 
  -1   7  32       41.92       37.99      4.90 o 
   0   7  32        6.52        6.13      2.45 o 
   1   7  32       41.97       37.17      4.90 o 
   2   7  32        0.61       -0.41      1.23 o 
   1   0  33       55.89       58.82      6.54 o 
   2   0  33        0.22       -0.82      1.84 o 
   3   0  33       35.13       46.63      3.53 o 
   4   0  33        3.97        5.36      2.04 o 
  -4   1  33        9.15       11.44      2.86 o 
  -3   1  33        5.36        5.01      1.57 o 
  -2   1  33       21.63       21.24      4.49 o 
  -1   1  33       21.14       15.60      3.47 o 
   0   1  33        2.63        1.91      1.66 o 
   1   1  33       21.09       22.83      5.72 o 
   2   1  33       21.61       19.15      2.55 o 
   3   1  33        5.39        3.43      2.25 o 
   4   1  33        9.06        8.99      2.04 o 
  -4   2  33        0.28        2.04      1.63 o 
  -3   2  33        8.19        9.80      3.27 o 
  -2   2  33        2.77        1.11      1.57 o 
  -1   2  33        1.50        0.63      1.84 o 
   0   2  33       17.60       15.47      2.73 o 
   1   2  33        1.43        0.77      1.03 o 
   2   2  33        2.79        2.69      1.17 o 
   3   2  33        8.14        8.82      1.73 o 
   4   2  33        0.29        0.41      1.23 o 
  -3   3  33        0.51        0.00      2.04 o 
  -2   3  33       11.65       12.05      2.31 o 
  -1   3  33       14.56       15.61      2.55 o 
   0   3  33        2.87        1.87      1.87 o 
   1   3  33       14.38       13.32      3.06 o 
   2   3  33       11.46       12.32      1.86 o 
   3   3  33        0.53       -0.88      1.02 o 
  -3   4  33        5.37        3.68      2.04 o 
  -2   4  33       29.81       29.87      3.18 o 
  -1   4  33       17.08       18.82      2.73 o 
   0   4  33        8.00        4.08      2.04 o 
   1   4  33       17.13       15.61      2.55 o 
   2   4  33       29.74       26.96      3.85 o 
   3   4  33        5.44        6.94      2.04 o 
  -2   5  33        9.53        9.87      2.66 o 
  -1   5  33       13.10       13.48      3.68 o 
   0   5  33        3.22        1.00      1.28 o 
   1   5  33       13.16       16.36      2.01 o 
   2   5  33        9.59        8.51      2.86 o 
   3   5  33       11.54       13.48      2.45 o 
  -1   6  33       10.39       11.44      3.27 o 
   0   6  33        0.91        0.00      2.45 o 
   1   6  33       10.33        9.90      1.41 o 
   2   6  33       22.78       24.51      3.27 o 
   0   7  33        0.07        2.45      2.45 o 
   0   0  34       12.94        8.58      2.86 o 
   1   0  34        6.28        8.58      2.86 o 
   2   0  34        0.15        3.68      2.45 o 
   3   0  34        1.53        2.18      1.43 o 
  -3   1  34       15.47       15.52      3.27 o 
  -2   1  34        1.56        4.49      2.45 o 
  -1   1  34       14.00       12.82      2.55 o 
   0   1  34       25.09       24.34      3.32 o 
   1   1  34       13.99       17.04      2.10 o 
   2   1  34        1.53        2.81      1.28 o 
   3   1  34       15.50       17.57      2.26 o 
  -3   2  34       17.84       16.34      3.68 o 
  -2   2  34        1.91        2.86      2.45 o 
  -1   2  34        7.65       16.30      3.88 o 
   0   2  34        0.26        1.86      1.57 o 
   1   2  34        7.61        8.38      1.68 o 
   2   2  34        1.88        4.01      1.24 o 
   3   2  34       17.70       19.12      3.06 o 
  -3   3  34        4.31        7.35      2.45 o 
  -2   3  34        1.48        2.64      1.57 o 
  -1   3  34        8.94        6.74      2.02 o 
   0   3  34        8.18        6.85      1.42 o 
   1   3  34        9.05        9.52      1.66 o 
   2   3  34        1.52        1.60      1.08 o 
   3   3  34        4.28        2.45      1.43 o 
  -2   4  34       12.01        9.53      2.04 o 
  -1   4  34       18.67       19.22      2.86 o 
   0   4  34       18.90       29.99      3.88 o 
   1   4  34       18.69       19.55      2.03 o 
   2   4  34       12.18        9.93      1.61 o 
   3   4  34        0.32        3.27      1.63 o 
  -1   5  34        5.87        3.27      2.45 o 
   0   5  34        3.56       -2.04      2.45 o 
   1   5  34        5.83        9.44      2.40 o 
   2   5  34       21.01       23.40      2.86 o 
  -1   6  34        8.27        8.99      2.86 o 
   0   6  34        1.06       -1.23      1.63 o 
   1   6  34        8.19       11.32      3.06 o 
   1   0  35        0.29       -1.63      1.63 o 
   2   0  35        0.07        1.23      1.63 o 
   3   0  35        0.02        1.23      2.04 o 
  -3   1  35       14.06       22.47      3.68 o 
  -2   1  35        2.07        1.23      1.63 o 
  -1   1  35        5.64        8.17      2.86 o 
   0   1  35        2.24        2.41      1.28 o 
   1   1  35        5.67        4.49      1.44 o 
   2   1  35        2.13        2.35      2.04 o 
   3   1  35       14.12       15.45      3.06 o 
  -3   2  35        0.54        0.00      1.63 o 
  -2   2  35        8.69        5.72      2.45 o 
  -1   2  35       17.22       18.95      2.73 o 
   0   2  35        3.79       11.35      3.88 o 
   1   2  35       17.22       18.72      1.94 o 
   2   2  35        8.58        9.28      1.73 o 
  -2   3  35        6.19        9.53      2.04 o 
  -1   3  35        1.40        2.36      1.28 o 
   0   3  35        2.76        0.54      1.10 o 
   1   3  35        1.43        1.18      1.07 o 
   2   3  35        6.02        6.44      1.24 o 
  -2   4  35        9.28       11.03      2.45 o 
  -1   4  35        4.92        3.47      1.44 o 
   0   4  35        1.12        0.82      2.04 o 
   1   4  35        4.88        2.17      1.09 o 
   2   4  35        9.26       12.05      1.86 o 
  -1   5  35        3.07        3.68      2.04 o 
   0   5  35        0.29       -0.82      2.04 o 
   1   5  35        3.10        1.36      1.22 o 
   0   0  36       23.15       29.82      4.08 o 
   1   0  36       13.32       13.59      2.02 o 
   2   0  36        0.84        2.60      1.05 o 
  -2   1  36        3.25        2.04      2.04 o 
  -1   1  36        0.83        3.27      2.04 o 
   0   1  36       12.36       15.47      2.44 o 
   1   1  36        0.80       -0.70      0.98 o 
   2   1  36        3.30        2.45      2.04 o 
  -2   2  36        1.02        2.04      1.63 o 
  -1   2  36        0.64       -2.04      2.04 o 
   0   2  36       10.09       13.23      2.16 o 
   1   2  36        0.60        2.45      2.04 o 
   2   2  36        1.07       -1.09      1.63 o 
  -2   3  36        3.18        6.13      2.45 o 
  -1   3  36        2.68        2.04      1.23 o 
   0   3  36        1.00        1.23      1.63 o 
   1   3  36        2.69        1.01      0.91 o 
   2   3  36        3.15        1.63      1.23 o 
  -1   4  36        2.28        8.58      2.86 o 
   0   4  36        3.75        3.68      2.45 o 
   1   4  36        2.34        2.27      1.29 o 
   1   0  37        3.31        2.77      1.28 o 
   2   0  37       39.72       45.75      4.90 o 
  -2   1  37       16.81       20.42      3.27 o 
  -1   1  37        3.03        1.74      1.23 o 
   0   1  37       11.70       11.45      2.02 o 
   1   1  37        3.01        4.82      1.43 o 
   2   1  37       16.82       17.56      3.27 o 
  -1   2  37       14.65       17.97      3.27 o 
   0   2  37       11.57       10.93      2.25 o 
   1   2  37       14.70       20.42      3.27 o 
   0   3  37        7.15        6.46      1.57 o 
   1   3  37       17.00       23.69      3.68 o 
   0   0  38        0.10       -0.41      1.23 o 
   1   0  38        2.87        0.82      1.23 o 
   0   1  38       28.39       45.34      4.49 o 
   1   1  38       26.04       25.73      3.68 o 
   0   2  38        9.53        6.13      2.04 o 
                                                 
